# Supplementary material for: Physiological and Transcriptome Analysis of the Effects of Exogenous Strigolactones on Drought Responses of Pepper Seedlings
Source: Antioxidants (Basel). 2023 Nov 21;12(12):2019. doi: 10.3390/antiox12122019 (PMC10740728; doi:10.3390/antiox12122019)
Supplement: Supplementary file 1 [file antioxidants-12-02019-s001.zip]

Archive with 7 entries (6 files):
- antioxidants-2695463-supplementary/
- antioxidants-2695463-supplementary/.DS_Store
- antioxidants-2695463-supplementary/Supplementary Figures.pdf
- antioxidants-2695463-supplementary/Table S1 Primers of qRT-PCR.xlsx
- antioxidants-2695463-supplementary/Table S2 Quality assessment and mapping of sequencing data.xlsx
- antioxidants-2695463-supplementary/Table S3  KEGG pathway assignments.xlsx
- antioxidants-2695463-supplementary/Table S4 Information of candidate genes.xlsx
