# Supplementary material for: Physiological and Transcriptome Analysis of the Effects of Exogenous Strigolactones on Drought Responses of Pepper Seedlings
Source: Antioxidants (Basel). 2023 Nov 21;12(12):2019. doi: 10.3390/antiox12122019 (PMC10740728; doi:10.3390/antiox12122019)
Supplement: Supplementary file 1 [file antioxidants-12-02019-s001.zip › antioxidants-2695463-supplementary/Table S1 Primers of qRT-PCR.xlsx]

## Sheet: Table S01
Primir name	primer sequencing（5‘-3’）
BC332_05436-F	ATGGATGTAATGTTTGGAGGTA
BC332_05436-R	AGAGGGATTGGAGGGTGA
BC332_24791-F	TCACTATGGCAAGCAGAT
BC332_24791-R	TTAGCGAAAGCAACAACT
BC332_14033-F	ACCTACCCTTTGTCTCCC
BC332_14033-R	TTCCCTCAATGAACCTACTT
BC332_06503-F	CAAGGTGCCACTGAAGAT
BC332_06503-R	CAGAAATACGAGCAAACG
BC332_06502-F	CAACCTGGGACAAGTGAC
BC332_06502-R	AGAACAGCAGCATACATAG
BC332_16040-F	TTCTTCCGTTCAACAATG
BC332_16040-R	CAACCCAAATAATGGACTCTAA
BC332_17885-F	GTCCCGAGCAGCAACAGCA
BC332_17885-R	CACGCATAACACGACTAACACT
BC332_00959-F	CTGGTTCTTCCGTTCTCC
BC332_00959-R	CTATCCCGCAATCACTCG
BC332_09592-F	AGAAATCACAAGGCTCAA
BC332_09592-R	ACAAGGGAACTCTACCAA
BC332_11947-F	GGCTGTTCCAAATAGTGT
BC332_11947-R	GCTCTTCCCAAGTCCATC
BC332_22503-F	GAAGAACAGCTATAAGGACGAA
BC332_22503-R	GAGGCATTGAAACTCAGGAT
BC332_20032-F	TTTTGTAAGCCCAGCGAAGT
BC332_20032-R	TATCCAGCAACCCGAAGC
BC332_23620-F	GGAGGAGGAGAATCAACG
BC332_23620-R	ACCAAGCAGCGGCAAGTA
BC332_12930-F	CGAAGACCAGAATGGAAACC
BC332_12930-R	GGCGAAATCAGAGGCAAAT
BC332_01431-F	AAAATGTGTGTCCTGGTGTTG
BC332_01431-R	AAGGGTTTCAGTGGGGCT
BC332_00754-F	AATCACAACCCATCACCTAACG
BC332_00754-R	GGGAAGAACATTGACCCGAG
BC332_20130-F	GAGCGTGGTCGTAAGATTGA
BC332_20130-R	GCATGTTGTGGCAGTAGTGG
BC332_33823-F	CGCATTTAGTCCAGCCGC
BC332_33823-R	GCAGAATCCCGTGAACCAT
BC332_10020-F	CGTTCACACTCACCATCAATC
BC332_10020-R	CCTTTGTTTCTCCTTCTCCTCT
BC332_15311-F	TACATCAGGCAACTCCCACA
BC332_15311-R	TAATCTGCTCTTCTCCTATCCC
CcActin-F	AATCAATCCCTCCACCTCTTCACTC
CcActin-R	CATCACCAGCAAATCCAGCCTT
