# Supplementary material for: Physiological and Transcriptome Analysis of the Effects of Exogenous Strigolactones on Drought Responses of Pepper Seedlings
Source: Antioxidants (Basel). 2023 Nov 21;12(12):2019. doi: 10.3390/antiox12122019 (PMC10740728; doi:10.3390/antiox12122019)
Supplement: Supplementary file 1 [file antioxidants-12-02019-s001.zip › antioxidants-2695463-supplementary/Table S2 Quality assessment and mapping of sequencing data.xlsx]

## Sheet: Reads
sample	raw_reads	raw_bases	clean_reads	clean_bases	error_rate	Q20	Q30	GC_pct
CK_1	43770598	6.57G	41024650	6.15G	0.03	97.59	93.16	42.48
CK_2	45885438	6.88G	42634598	6.4G	0.03	97.6	93.15	41.55
CK_3	45503220	6.83G	42271916	6.34G	0.03	97.68	93.34	42.55
DS_1	40740428	6.11G	40624668	6.09G	0.03	97.23	92.56	42.56
DS_2	45575900	6.84G	41672034	6.25G	0.03	97.36	92.84	42.25
DS_3	46264322	6.94G	46159540	6.92G	0.03	97.37	92.7	41.97
DS+SL_1	46252636	6.94G	46105362	6.92G	0.03	96.6	91.28	41.87
DS+SL_2	47420302	7.11G	47277898	7.09G	0.03	97.21	92.51	42.14
DS+SL_3	41802708	6.27G	39140904	5.87G	0.03	97.57	93.25	41.99

## Sheet: Mapped
sample	total_reads	total_map	unique_map	multi_map	read1_map	read2_map	positive_map	negative_map	splice_map	unsplice_map	proper_map
Control_1	41024650	38053223(92.76%)	36243402(88.35%)	1809821(4.41%)	18147473(44.24%)	18095929(44.11%)	18105823(44.13%)	18137579(44.21%)	13960509(34.03%)	22282893(54.32%)	34025444(82.94%)
Control_2	42634598	39805589(93.36%)	37952032(89.02%)	1853557(4.35%)	19007756(44.58%)	18944276(44.43%)	18947310(44.44%)	19004722(44.58%)	13482525(31.62%)	24469507(57.39%)	35746526(83.84%)
Control_3	42271916	39259765(92.87%)	37367251(88.4%)	1892514(4.48%)	18735679(44.32%)	18631572(44.08%)	18676371(44.18%)	18690880(44.22%)	14932405(35.32%)	22434846(53.07%)	35184752(83.23%)
DS_1	40624668	36674817(90.28%)	35168250(86.57%)	1506567(3.71%)	17627810(43.39%)	17540440(43.18%)	17564622(43.24%)	17603628(43.33%)	13297948(32.73%)	21870302(53.84%)	32634466(80.33%)
DS_2	41672034	37576640(90.17%)	35992262(86.37%)	1584378(3.8%)	18026935(43.26%)	17965327(43.11%)	17988441(43.17%)	18003821(43.2%)	13391459(32.14%)	22600803(54.23%)	33582992(80.59%)
DS_3	46159540	42003938(91.0%)	40453018(87.64%)	1550920(3.36%)	20282809(43.94%)	20170209(43.7%)	20181185(43.72%)	20271833(43.92%)	14975977(32.44%)	25477041(55.19%)	37447108(81.13%)
DS+SL_1	46105362	40839858(88.58%)	39190798(85.0%)	1649060(3.58%)	19740364(42.82%)	19450434(42.19%)	19586983(42.48%)	19603815(42.52%)	14632926(31.74%)	24557872(53.26%)	36016600(78.12%)
DS+SL_2	47277898	42309029(89.49%)	40353043(85.35%)	1955986(4.14%)	20239930(42.81%)	20113113(42.54%)	20194263(42.71%)	20158780(42.64%)	15024481(31.78%)	25328562(53.57%)	37599070(79.53%)
DS+SL_3	39140904	35844280(91.58%)	34204417(87.39%)	1639863(4.19%)	17149284(43.81%)	17055133(43.57%)	17122495(43.75%)	17081922(43.64%)	13356863(34.13%)	20847554(53.26%)	32335008(82.61%)

## Sheet: Distributed
sample	exon	intron	intergenic
CK_1	3859093383(67.8733%)	274743111(4.8321%)	1551898650(27.2946%)
CK_2	3940041085(66.2303%)	186067655(3.1277%)	1822894868(30.6420%)
CK_3	3973077601(67.7200%)	226668181(3.8635%)	1667175105(28.4165%)
DS_1	3539370722(64.6154%)	306228290(5.5906%)	1631996591(29.7940%)
DS_2	3620921316(64.5090%)	309758486(5.5185%)	1682370099(29.9725%)
DS_3	4056761890(64.6753%)	323532905(5.1580%)	1892211674(30.1668%)
DS+SL_1	3838217528(62.9659%)	355591858(5.8335%)	1901894187(31.2006%)
DS+SL_2	3987701295(63.1048%)	377828230(5.9791%)	1953642823(30.9161%)
DS+SL_3	3455583852(64.5044%)	271692349(5.0716%)	1629855521(30.4240%)
