# Supplementary material for: Physiological and Transcriptome Analysis of the Effects of Exogenous Strigolactones on Drought Responses of Pepper Seedlings
Source: Antioxidants (Basel). 2023 Nov 21;12(12):2019. doi: 10.3390/antiox12122019 (PMC10740728; doi:10.3390/antiox12122019)
Supplement: Supplementary file 1 [file antioxidants-12-02019-s001.zip › antioxidants-2695463-supplementary/Table S3 KEGG pathway assignments.xlsx]

## Sheet: DSvsControl.all_KEGGenrich
KEGGID	Description	GeneRatio	BgRatio	pvalue	padj	geneID	geneName	keggID	Count	Up	Up_Gene_id	Down	Down_Gene_id
cann03010	Ribosome	31/110	279/5367	1.67229e-15	1.22077e-13	gene-BC332_16988/gene-BC332_04135/gene-BC332_16710/gene-BC332_21685/gene-BC332_27822/gene-BC332_07345/gene-BC332_26602/gene-BC332_08188/gene-BC332_27808/gene-BC332_23639/gene-BC332_31400/gene-BC332_14262/gene-BC332_21623/gene-BC332_14837/gene-BC332_14660/gene-BC332_12974/gene-BC332_26025/gene-BC332_00075/gene-BC332_02207/gene-BC332_10594/gene-BC332_06905/gene-BC332_18542/gene-BC332_34963/gene-BC3…	BC332_16988/BC332_04135/BC332_16710/BC332_21685/BC332_27822/BC332_07345/BC332_26602/BC332_08188/BC332_27808/BC332_23639/BC332_31400/BC332_14262/BC332_21623/BC332_14837/BC332_14660/BC332_12974/BC332_26025/BC332_00075/BC332_02207/BC332_10594/BC332_06905/BC332_18542/BC332_34963/BC332_32330/BC332_00849/BC332_01166/BC332_33616/BC332_24145/BC332_32478/BC332_08853/BC332_27120	cann:107875643/cann:107859076/cann:107875874/cann:107839359/cann:107848099/cann:107863899/cann:107843788/cann:107863268/cann:107870911/cann:107842576/cann:107851148/cann:107871336/cann:107863663/cann:107873559/cann:107863899/cann:107870402/cann:107843430/cann:107863663/cann:107879625/cann:107852500/cann:107864621/cann:107877883/cann:107863459/cann:107847418/cann:107869443/cann:107871723/cann:1078…	31	0		31	gene-BC332_16988/gene-BC332_04135/gene-BC332_16710/gene-BC332_21685/gene-BC332_27822/gene-BC332_07345/gene-BC332_26602/gene-BC332_08188/gene-BC332_27808/gene-BC332_23639/gene-BC332_31400/gene-BC332_14262/gene-BC332_21623/gene-BC332_14837/gene-BC332_14660/gene-BC332_12974/gene-BC332_26025/gene-BC332_00075/gene-BC332_02207/gene-BC332_10594/gene-BC332_06905/gene-BC332_18542/gene-BC332_34963/gene-BC3…
cann00909	Sesquiterpenoid and triterpenoid biosynthesis	3/110	28/5367	0.0189123	0.690299	gene-BC332_24351/gene-BC332_24352/gene-BC332_04896	BC332_24351/BC332_24352/BC332_04896	cann:107841776/cann:107841776/cann:107866137	3	3	gene-BC332_24351/gene-BC332_24352/gene-BC332_04896	0
cann00052	Galactose metabolism	4/110	66/5367	0.0456398	0.903808	gene-BC332_07465/gene-BC332_32617/gene-BC332_06082/gene-BC332_05394	BC332_07465/BC332_32617/BC332_06082/BC332_05394	cann:107863572/cann:107862757/cann:107860671/cann:107859925	4	4	gene-BC332_07465/gene-BC332_32617/gene-BC332_06082/gene-BC332_05394	0
cann00350	Tyrosine metabolism	3/110	53/5367	0.0940113	0.903808	gene-BC332_12205/gene-BC332_11142/gene-BC332_26114	BC332_12205/BC332_11142/BC332_26114	cann:107866810/cann:107867711/cann:107844958	3	2	gene-BC332_12205/gene-BC332_11142	1	gene-BC332_26114
cann00650	Butanoate metabolism	2/110	27/5367	0.104928	0.903808	gene-BC332_08527/gene-BC332_31524	BC332_08527/BC332_31524	cann:107862809/cann:107851004	2	2	gene-BC332_08527/gene-BC332_31524	0
cann00071	Fatty acid degradation	3/110	61/5367	0.128836	0.903808	gene-BC332_17371/gene-BC332_12205/gene-BC332_11142	BC332_17371/BC332_12205/BC332_11142	cann:107874613/cann:107866810/cann:107867711	3	3	gene-BC332_17371/gene-BC332_12205/gene-BC332_11142	0
cann00600	Sphingolipid metabolism	2/110	33/5367	0.146084	0.903808	gene-BC332_06533/gene-BC332_32617	BC332_06533/BC332_32617	cann:107864302/cann:107862757	2	2	gene-BC332_06533/gene-BC332_32617	0
cann00195	Photosynthesis	4/110	103/5367	0.159995	0.903808	gene-BC332_09759/gene-BC332_30344/gene-BC332_18697/gene-BC332_18536	BC332_09759/BC332_30344/BC332_18697/BC332_18536	cann:13540179/cann:13540179/cann:13540179/cann:13540212	4	0		4	gene-BC332_09759/gene-BC332_30344/gene-BC332_18697/gene-BC332_18536
cann00062	Fatty acid elongation	2/110	35/5367	0.160458	0.903808	gene-BC332_23217/gene-BC332_01638	BC332_23217/BC332_01638	cann:107842172/cann:107845088	2	1	gene-BC332_23217	1	gene-BC332_01638
cann03430	Mismatch repair	2/110	37/5367	0.17508	0.903808	gene-BC332_31162/gene-BC332_26684	BC332_31162/BC332_26684	cann:107867805/cann:107845136	2	1	gene-BC332_31162	1	gene-BC332_26684
cann00941	Flavonoid biosynthesis	2/110	38/5367	0.18247	0.903808	gene-BC332_05284/gene-BC332_05390	BC332_05284/BC332_05390	cann:107859880/cann:107860031	2	2	gene-BC332_05284/gene-BC332_05390	0
cann00261	Monobactam biosynthesis	1/110	11/5367	0.203883	0.903808	gene-BC332_31891	BC332_31891	cann:107838765	1	0		1	gene-BC332_31891
cann00300	Lysine biosynthesis	1/110	11/5367	0.203883	0.903808	gene-BC332_31891	BC332_31891	cann:107838765	1	0		1	gene-BC332_31891
cann04016	MAPK signaling pathway - plant	6/110	199/5367	0.222848	0.903808	gene-BC332_24791/gene-BC332_20245/gene-BC332_09592/gene-BC332_20130/gene-BC332_00754/gene-BC332_16487	BC332_24791/BC332_20245/BC332_09592/BC332_20130/BC332_00754/BC332_16487	cann:107840779/cann:107850747/cann:107861707/cann:107853818/cann:107853624/cann:107875997	6	4	gene-BC332_24791/gene-BC332_09592/gene-BC332_20130/gene-BC332_16487	2	gene-BC332_20245/gene-BC332_00754
cann04141	Protein processing in endoplasmic reticulum	7/110	242/5367	0.226774	0.903808	gene-BC332_09914/gene-BC332_14506/gene-BC332_00537/gene-BC332_11379/gene-BC332_19054/gene-BC332_09293/gene-BC332_08251	BC332_09914/BC332_14506/BC332_00537/BC332_11379/BC332_19054/BC332_09293/BC332_08251	cann:107861648/cann:107855136/cann:107867608/cann:107853496/cann:107878187/cann:107862051/cann:107863207	7	5	gene-BC332_09914/gene-BC332_00537/gene-BC332_11379/gene-BC332_09293/gene-BC332_08251	2	gene-BC332_14506/gene-BC332_19054
cann03030	DNA replication	2/110	46/5367	0.242851	0.903808	gene-BC332_31162/gene-BC332_26684	BC332_31162/BC332_26684	cann:107867805/cann:107845136	2	1	gene-BC332_31162	1	gene-BC332_26684
cann00430	Taurine and hypotaurine metabolism	1/110	14/5367	0.251942	0.903808	gene-BC332_08527	BC332_08527	cann:107862809	1	1	gene-BC332_08527	0
cann00514	Other types of O-glycan biosynthesis	1/110	14/5367	0.251942	0.903808	gene-BC332_28776	BC332_28776	cann:107864394	1	1	gene-BC332_28776	0
cann01232	Nucleotide metabolism	3/110	89/5367	0.274888	0.903808	gene-BC332_05331/gene-BC332_31155/gene-BC332_11321	BC332_05331/BC332_31155/BC332_11321	cann:107859943/cann:107842843/cann:107855603	3	1	gene-BC332_31155	2	gene-BC332_05331/gene-BC332_11321
cann04075	Plant hormone signal transduction	7/110	259/5367	0.280242	0.903808	gene-BC332_24791/gene-BC332_20245/gene-BC332_09592/gene-BC332_20130/gene-BC332_11947/gene-BC332_00754/gene-BC332_10516	BC332_24791/BC332_20245/BC332_09592/BC332_20130/BC332_11947/BC332_00754/BC332_10516	cann:107840779/cann:107850747/cann:107861707/cann:107853818/cann:107867155/cann:107853624/cann:107869800	7	5	gene-BC332_24791/gene-BC332_09592/gene-BC332_20130/gene-BC332_11947/gene-BC332_10516	2	gene-BC332_20245/gene-BC332_00754
cann00250	Alanine, aspartate and glutamate metabolism	2/110	53/5367	0.296375	0.903808	gene-BC332_05331/gene-BC332_08527	BC332_05331/BC332_08527	cann:107859943/cann:107862809	2	1	gene-BC332_08527	1	gene-BC332_05331
cann00511	Other glycan degradation	1/110	18/5367	0.311577	0.903808	gene-BC332_06533	BC332_06533	cann:107864302	1	1	gene-BC332_06533	0
cann00860	Porphyrin metabolism	2/110	55/5367	0.311611	0.903808	gene-BC332_15831/gene-BC332_15538	BC332_15831/BC332_15538	cann:107872996/cann:107840658	2	2	gene-BC332_15831/gene-BC332_15538	0
cann00340	Histidine metabolism	1/110	19/5367	0.325734	0.903808	gene-BC332_32907	BC332_32907	cann:107851677	1	0		1	gene-BC332_32907
cann01210	2-Oxocarboxylic acid metabolism	2/110	57/5367	0.326781	0.903808	gene-BC332_31922/gene-BC332_31891	BC332_31922/BC332_31891	cann:107872937/cann:107838765	2	0		2	gene-BC332_31922/gene-BC332_31891
cann03420	Nucleotide excision repair	2/110	58/5367	0.334334	0.903808	gene-BC332_31162/gene-BC332_26684	BC332_31162/BC332_26684	cann:107867805/cann:107845136	2	1	gene-BC332_31162	1	gene-BC332_26684
cann00740	Riboflavin metabolism	1/110	20/5367	0.339603	0.903808	gene-BC332_12871	BC332_12871	cann:107870373	1	0		1	gene-BC332_12871
cann00196	Photosynthesis - antenna proteins	1/110	21/5367	0.353189	0.903808	gene-BC332_04229	BC332_04229	cann:107855779	1	0		1	gene-BC332_04229
cann01230	Biosynthesis of amino acids	6/110	240/5367	0.36922	0.903808	gene-BC332_12724/gene-BC332_15138/gene-BC332_31922/gene-BC332_19880/gene-BC332_31891/gene-BC332_32907	BC332_12724/BC332_15138/BC332_31922/BC332_19880/BC332_31891/BC332_32907	cann:107870286/cann:107873263/cann:107872937/cann:107878792/cann:107838765/cann:107851677	6	3	gene-BC332_12724/gene-BC332_15138/gene-BC332_19880	3	gene-BC332_31922/gene-BC332_31891/gene-BC332_32907
cann00270	Cysteine and methionine metabolism	3/110	112/5367	0.404351	0.903808	gene-BC332_30958/gene-BC332_19880/gene-BC332_31891	BC332_30958/BC332_19880/BC332_31891	cann:107850880/cann:107878792/cann:107838765	3	2	gene-BC332_30958/gene-BC332_19880	1	gene-BC332_31891
cann02010	ABC transporters	3/110	112/5367	0.404351	0.903808	gene-BC332_31221/gene-BC332_05003/gene-BC332_08304	BC332_31221/BC332_05003/BC332_08304	cann:107851073/cann:107859707/cann:107863174	3	3	gene-BC332_31221/gene-BC332_05003/gene-BC332_08304	0
cann00290	Valine, leucine and isoleucine biosynthesis	1/110	26/5367	0.417073	0.903808	gene-BC332_31922	BC332_31922	cann:107872937	1	0		1	gene-BC332_31922
cann00780	Biotin metabolism	1/110	26/5367	0.417073	0.903808	gene-BC332_01393	BC332_01393	cann:107873565	1	0		1	gene-BC332_01393
cann00620	Pyruvate metabolism	3/110	115/5367	0.420951	0.903808	gene-BC332_12205/gene-BC332_11142/gene-BC332_31524	BC332_12205/BC332_11142/BC332_31524	cann:107866810/cann:107867711/cann:107851004	3	3	gene-BC332_12205/gene-BC332_11142/gene-BC332_31524	0
cann00260	Glycine, serine and threonine metabolism	2/110	74/5367	0.450679	0.928642	gene-BC332_12724/gene-BC332_31891	BC332_12724/BC332_31891	cann:107870286/cann:107838765	2	1	gene-BC332_12724	1	gene-BC332_31891
cann00565	Ether lipid metabolism	1/110	30/5367	0.463645	0.928642	gene-BC332_27607	BC332_27607	cann:107861953	1	1	gene-BC332_27607	0
cann04120	Ubiquitin mediated proteolysis	3/110	142/5367	0.561393	0.928642	gene-BC332_31400/gene-BC332_21623/gene-BC332_00075	BC332_31400/BC332_21623/BC332_00075	cann:107851148/cann:107863663/cann:107863663	3	0		3	gene-BC332_31400/gene-BC332_21623/gene-BC332_00075
cann00073	Cutin, suberine and wax biosynthesis	1/110	40/5367	0.56456	0.928642	gene-BC332_17371	BC332_17371	cann:107874613	1	1	gene-BC332_17371	0
cann00920	Sulfur metabolism	1/110	40/5367	0.56456	0.928642	gene-BC332_19880	BC332_19880	cann:107878792	1	1	gene-BC332_19880	0
cann00010	Glycolysis / Gluconeogenesis	3/110	143/5367	0.566205	0.928642	gene-BC332_12205/gene-BC332_11142/gene-BC332_31524	BC332_12205/BC332_11142/BC332_31524	cann:107866810/cann:107867711/cann:107851004	3	3	gene-BC332_12205/gene-BC332_11142/gene-BC332_31524	0
cann01212	Fatty acid metabolism	2/110	98/5367	0.601603	0.928642	gene-BC332_01638/gene-BC332_01393	BC332_01638/BC332_01393	cann:107845088/cann:107873565	2	0		2	gene-BC332_01638/gene-BC332_01393
cann00230	Purine metabolism	2/110	99/5367	0.607176	0.928642	gene-BC332_05331/gene-BC332_11321	BC332_05331/BC332_11321	cann:107859943/cann:107855603	2	0		2	gene-BC332_05331/gene-BC332_11321
cann00960	Tropane, piperidine and pyridine alkaloid biosynthesis	1/110	46/5367	0.615823	0.928642	gene-BC332_13118	BC332_13118	cann:107870564	1	1	gene-BC332_13118	0
cann00999	Biosynthesis of various plant secondary metabolites	1/110	46/5367	0.615823	0.928642	gene-BC332_22310	BC332_22310	cann:107840246	1	0		1	gene-BC332_22310
cann00360	Phenylalanine metabolism	1/110	47/5367	0.623765	0.928642	gene-BC332_26114	BC332_26114	cann:107844958	1	0		1	gene-BC332_26114
cann00510	N-Glycan biosynthesis	1/110	49/5367	0.639164	0.928642	gene-BC332_28241	BC332_28241	cann:107848203	1	0		1	gene-BC332_28241
cann03060	Protein export	1/110	49/5367	0.639164	0.928642	gene-BC332_33170	BC332_33170	cann:107841033	1	0		1	gene-BC332_33170
cann04626	Plant-pathogen interaction	5/110	269/5367	0.653015	0.928642	gene-BC332_20513/gene-BC332_20297/gene-BC332_23217/gene-BC332_16487/gene-BC332_08251	BC332_20513/BC332_20297/BC332_23217/BC332_16487/BC332_08251	cann:107850465/cann:107850969/cann:107842172/cann:107875997/cann:107863207	5	5	gene-BC332_20513/gene-BC332_20297/gene-BC332_23217/gene-BC332_16487/gene-BC332_08251	0
cann03020	RNA polymerase	1/110	52/5367	0.6611	0.928642	gene-BC332_25016	BC332_25016	cann:107845622	1	0		1	gene-BC332_25016
cann03018	RNA degradation	2/110	112/5367	0.67434	0.928642	gene-BC332_17262/gene-BC332_24943	BC332_17262/BC332_24943	cann:107875683/cann:107845250	2	0		2	gene-BC332_17262/gene-BC332_24943
cann00030	Pentose phosphate pathway	1/110	55/5367	0.681713	0.928642	gene-BC332_19677	BC332_19677	cann:107878559	1	0		1	gene-BC332_19677
cann03440	Homologous recombination	1/110	55/5367	0.681713	0.928642	gene-BC332_26684	BC332_26684	cann:107845136	1	0		1	gene-BC332_26684
cann00053	Ascorbate and aldarate metabolism	1/110	58/5367	0.701083	0.928642	gene-BC332_20630	BC332_20630	cann:107843212	1	1	gene-BC332_20630	0
cann00410	beta-Alanine metabolism	1/110	59/5367	0.707276	0.928642	gene-BC332_08527	BC332_08527	cann:107862809	1	1	gene-BC332_08527	0
cann00061	Fatty acid biosynthesis	1/110	61/5367	0.719284	0.928642	gene-BC332_01393	BC332_01393	cann:107873565	1	0		1	gene-BC332_01393
cann00330	Arginine and proline metabolism	1/110	62/5367	0.725104	0.928642	gene-BC332_15138	BC332_15138	cann:107873263	1	1	gene-BC332_15138	0
cann00592	alpha-Linolenic acid metabolism	1/110	62/5367	0.725104	0.928642	gene-BC332_11142	BC332_11142	cann:107867711	1	1	gene-BC332_11142	0
cann00970	Aminoacyl-tRNA biosynthesis	1/110	67/5367	0.752456	0.929517	gene-BC332_15538	BC332_15538	cann:107840658	1	1	gene-BC332_15538	0
cann00240	Pyrimidine metabolism	1/110	73/5367	0.781739	0.929517	gene-BC332_31155	BC332_31155	cann:107842843	1	1	gene-BC332_31155	0
cann00561	Glycerolipid metabolism	1/110	78/5367	0.8035	0.929517	gene-BC332_32617	BC332_32617	cann:107862757	1	1	gene-BC332_32617	0
cann04070	Phosphatidylinositol signaling system	1/110	79/5367	0.807587	0.929517	gene-BC332_25885	BC332_25885	cann:107845996	1	1	gene-BC332_25885	0
cann00562	Inositol phosphate metabolism	1/110	83/5367	0.823108	0.929517	gene-BC332_25885	BC332_25885	cann:107845996	1	1	gene-BC332_25885	0
cann00040	Pentose and glucuronate interconversions	1/110	85/5367	0.830397	0.929517	gene-BC332_25123	BC332_25123	cann:107845684	1	1	gene-BC332_25123	0
cann01240	Biosynthesis of cofactors	4/110	279/5367	0.832032	0.929517	gene-BC332_15538/gene-BC332_05331/gene-BC332_12871/gene-BC332_01393	BC332_15538/BC332_05331/BC332_12871/BC332_01393	cann:107840658/cann:107859943/cann:107870373/cann:107873565	4	1	gene-BC332_15538	3	gene-BC332_05331/gene-BC332_12871/gene-BC332_01393
cann00190	Oxidative phosphorylation	2/110	160/5367	0.845961	0.929517	gene-BC332_11101/gene-BC332_09645	BC332_11101/BC332_09645	cann:107867809/cann:107861752	2	2	gene-BC332_11101/gene-BC332_09645	0
cann00630	Glyoxylate and dicarboxylate metabolism	1/110	94/5367	0.859683	0.929517	gene-BC332_31524	BC332_31524	cann:107851004	1	1	gene-BC332_31524	0
cann03008	Ribosome biogenesis in eukaryotes	1/110	94/5367	0.859683	0.929517	gene-BC332_21837	BC332_21837	cann:107839449	1	1	gene-BC332_21837	0
cann04144	Endocytosis	2/110	182/5367	0.893167	0.929517	gene-BC332_27607/gene-BC332_09293	BC332_27607/BC332_09293	cann:107861953/cann:107862051	2	2	gene-BC332_27607/gene-BC332_09293	0
cann04146	Peroxisome	1/110	111/5367	0.902	0.929517	gene-BC332_09743	BC332_09743	cann:107862786	1	0		1	gene-BC332_09743
cann03040	Spliceosome	2/110	188/5367	0.903509	0.929517	gene-BC332_04994/gene-BC332_09293	BC332_04994/BC332_09293	cann:107859716/cann:107862051	2	2	gene-BC332_04994/gene-BC332_09293	0
cann00564	Glycerophospholipid metabolism	1/110	112/5367	0.904051	0.929517	gene-BC332_27607	BC332_27607	cann:107861953	1	1	gene-BC332_27607	0
cann00940	Phenylpropanoid biosynthesis	1/110	139/5367	0.94588	0.959017	gene-BC332_13812	BC332_13812	cann:107871140	1	1	gene-BC332_13812	0
cann01200	Carbon metabolism	3/110	318/5367	0.963057	0.963057	gene-BC332_19880/gene-BC332_12205/gene-BC332_31524	BC332_19880/BC332_12205/BC332_31524	cann:107878792/cann:107866810/cann:107851004	3	3	gene-BC332_19880/gene-BC332_12205/gene-BC332_31524	0

## Sheet: DS+SLvsControl.all_KEGGenrich
KEGGID	Description	GeneRatio	BgRatio	pvalue	padj	geneID	geneName	keggID	Count	Up	Up_Gene_id	Down	Down_Gene_id
cann03010	Ribosome	95/272	278/5329	9.19156e-58	9.28347e-56	gene-BC332_12974/gene-BC332_08922/gene-BC332_16988/gene-BC332_27808/gene-BC332_21623/gene-BC332_27822/gene-BC332_16814/gene-BC332_26946/gene-BC332_05519/gene-BC332_14660/gene-BC332_07609/gene-BC332_32113/gene-BC332_14837/gene-BC332_32099/gene-BC332_15814/gene-BC332_04135/gene-BC332_24159/gene-BC332_00075/gene-BC332_09117/gene-BC332_07345/gene-BC332_18542/gene-BC332_04130/gene-BC332_16710/gene-BC3…	BC332_12974/BC332_08922/BC332_16988/BC332_27808/BC332_21623/BC332_27822/BC332_16814/BC332_26946/BC332_05519/BC332_14660/BC332_07609/BC332_32113/BC332_14837/BC332_32099/BC332_15814/BC332_04135/BC332_24159/BC332_00075/BC332_09117/BC332_07345/BC332_18542/BC332_04130/BC332_16710/BC332_31303/BC332_16751/BC332_17639/BC332_14816/BC332_21685/BC332_23102/BC332_14308/BC332_06905/BC332_24639/BC332_14831/BC3…	cann:107870402/cann:107862578/cann:107875643/cann:107870911/cann:107863663/cann:107848099/cann:107875826/cann:107843985/cann:107860077/cann:107863899/cann:107863714/cann:107839628/cann:107873559/cann:107839613/cann:107872981/cann:107859076/cann:107842353/cann:107863663/cann:107862288/cann:107863899/cann:107877883/cann:107859079/cann:107875874/cann:107839613/cann:107875854/cann:107875266/cann:1078…	95	0		95	gene-BC332_12974/gene-BC332_08922/gene-BC332_16988/gene-BC332_27808/gene-BC332_21623/gene-BC332_27822/gene-BC332_16814/gene-BC332_26946/gene-BC332_05519/gene-BC332_14660/gene-BC332_07609/gene-BC332_32113/gene-BC332_14837/gene-BC332_32099/gene-BC332_15814/gene-BC332_04135/gene-BC332_24159/gene-BC332_00075/gene-BC332_09117/gene-BC332_07345/gene-BC332_18542/gene-BC332_04130/gene-BC332_16710/gene-BC3…
cann00514	Other types of O-glycan biosynthesis	3/272	14/5329	0.031494	0.998361	gene-BC332_28776/gene-BC332_12812/gene-BC332_23962	BC332_28776/BC332_12812/BC332_23962	cann:107864394/cann:107864394/cann:107864394	3	2	gene-BC332_28776/gene-BC332_12812	1	gene-BC332_23962
cann01230	Biosynthesis of amino acids	19/272	238/5329	0.0338017	0.998361	gene-BC332_31922/gene-BC332_30693/gene-BC332_12505/gene-BC332_15138/gene-BC332_31891/gene-BC332_05618/gene-BC332_13494/gene-BC332_20586/gene-BC332_27554/gene-BC332_32907/gene-BC332_21079/gene-BC332_12724/gene-BC332_24961/gene-BC332_27219/gene-BC332_08785/gene-BC332_03811/gene-BC332_28243/gene-BC332_21912/gene-BC332_12669	BC332_31922/BC332_30693/BC332_12505/BC332_15138/BC332_31891/BC332_05618/BC332_13494/BC332_20586/BC332_27554/BC332_32907/BC332_21079/BC332_12724/BC332_24961/BC332_27219/BC332_08785/BC332_03811/BC332_28243/BC332_21912/BC332_12669	cann:107872937/cann:107850527/cann:107870135/cann:107873263/cann:107838765/cann:107860159/cann:107858956/cann:107843013/cann:107848022/cann:107851677/cann:107838898/cann:107870286/cann:107845489/cann:107856744/cann:107862602/cann:107858737/cann:107852742/cann:107839528/cann:107870207	19	3	gene-BC332_15138/gene-BC332_13494/gene-BC332_12724	16	gene-BC332_31922/gene-BC332_30693/gene-BC332_12505/gene-BC332_31891/gene-BC332_05618/gene-BC332_20586/gene-BC332_27554/gene-BC332_32907/gene-BC332_21079/gene-BC332_24961/gene-BC332_27219/gene-BC332_08785/gene-BC332_03811/gene-BC332_28243/gene-BC332_21912/gene-BC332_12669
cann00290	Valine, leucine and isoleucine biosynthesis	4/272	27/5329	0.046157	0.998361	gene-BC332_31922/gene-BC332_30693/gene-BC332_05618/gene-BC332_27219	BC332_31922/BC332_30693/BC332_05618/BC332_27219	cann:107872937/cann:107850527/cann:107860159/cann:107856744	4	0		4	gene-BC332_31922/gene-BC332_30693/gene-BC332_05618/gene-BC332_27219
cann00052	Galactose metabolism	7/272	67/5329	0.0532343	0.998361	gene-BC332_06082/gene-BC332_07465/gene-BC332_06047/gene-BC332_21079/gene-BC332_05394/gene-BC332_32617/gene-BC332_07466	BC332_06082/BC332_07465/BC332_06047/BC332_21079/BC332_05394/BC332_32617/BC332_07466	cann:107860671/cann:107863572/cann:107860546/cann:107838898/cann:107859925/cann:107862757/cann:107863572	7	6	gene-BC332_06082/gene-BC332_07465/gene-BC332_06047/gene-BC332_05394/gene-BC332_32617/gene-BC332_07466	1	gene-BC332_21079
cann03030	DNA replication	5/272	46/5329	0.0832903	0.998361	gene-BC332_00358/gene-BC332_23313/gene-BC332_32482/gene-BC332_17347/gene-BC332_04322	BC332_00358/BC332_23313/BC332_32482/BC332_17347/BC332_04322	cann:107865808/cann:107842980/cann:107867805/cann:107875498/cann:107859131	5	0		5	gene-BC332_00358/gene-BC332_23313/gene-BC332_32482/gene-BC332_17347/gene-BC332_04322
cann00261	Monobactam biosynthesis	2/272	11/5329	0.105363	0.998361	gene-BC332_31891/gene-BC332_10072	BC332_31891/BC332_10072	cann:107838765/cann:107868478	2	0		2	gene-BC332_31891/gene-BC332_10072
cann00300	Lysine biosynthesis	2/272	11/5329	0.105363	0.998361	gene-BC332_31891/gene-BC332_20586	BC332_31891/BC332_20586	cann:107838765/cann:107843013	2	0		2	gene-BC332_31891/gene-BC332_20586
cann00250	Alanine, aspartate and glutamate metabolism	5/272	51/5329	0.116776	0.998361	gene-BC332_05331/gene-BC332_12505/gene-BC332_08527/gene-BC332_27554/gene-BC332_22512	BC332_05331/BC332_12505/BC332_08527/BC332_27554/BC332_22512	cann:107859943/cann:107870135/cann:107862809/cann:107848022/cann:107840493	5	1	gene-BC332_08527	4	gene-BC332_05331/gene-BC332_12505/gene-BC332_27554/gene-BC332_22512
cann00350	Tyrosine metabolism	5/272	53/5329	0.131719	0.998361	gene-BC332_11142/gene-BC332_12205/gene-BC332_11512/gene-BC332_01099/gene-BC332_01087	BC332_11142/BC332_12205/BC332_11512/BC332_01099/BC332_01087	cann:107867711/cann:107866810/cann:107867453/cann:107871405/cann:107871326	5	4	gene-BC332_11142/gene-BC332_12205/gene-BC332_11512/gene-BC332_01099	1	gene-BC332_01087
cann00909	Sesquiterpenoid and triterpenoid biosynthesis	3/272	27/5329	0.156803	0.998361	gene-BC332_03949/gene-BC332_24351/gene-BC332_24352	BC332_03949/BC332_24351/BC332_24352	cann:107858875/cann:107841776/cann:107841776	3	2	gene-BC332_24351/gene-BC332_24352	1	gene-BC332_03949
cann04141	Protein processing in endoplasmic reticulum	16/272	241/5329	0.167627	0.998361	gene-BC332_13395/gene-BC332_02545/gene-BC332_23844/gene-BC332_25850/gene-BC332_09293/gene-BC332_11379/gene-BC332_14506/gene-BC332_24907/gene-BC332_08820/gene-BC332_12152/gene-BC332_17317/gene-BC332_19054/gene-BC332_15419/gene-BC332_30628/gene-BC332_03713/gene-BC332_09914	BC332_13395/BC332_02545/BC332_23844/BC332_25850/BC332_09293/BC332_11379/BC332_14506/BC332_24907/BC332_08820/BC332_12152/BC332_17317/BC332_19054/BC332_15419/BC332_30628/BC332_03713/BC332_09914	cann:107870920/cann:107869126/cann:107842139/cann:107845984/cann:107862051/cann:107853496/cann:107855136/cann:107845249/cann:107862559/cann:107866869/cann:107875543/cann:107878187/cann:107862430/cann:107869421/cann:107858702/cann:107861648	16	9	gene-BC332_02545/gene-BC332_23844/gene-BC332_09293/gene-BC332_11379/gene-BC332_08820/gene-BC332_12152/gene-BC332_15419/gene-BC332_30628/gene-BC332_09914	7	gene-BC332_13395/gene-BC332_25850/gene-BC332_14506/gene-BC332_24907/gene-BC332_17317/gene-BC332_19054/gene-BC332_03713
cann01210	2-Oxocarboxylic acid metabolism	5/272	58/5329	0.172518	0.998361	gene-BC332_31922/gene-BC332_30693/gene-BC332_31891/gene-BC332_05618/gene-BC332_27219	BC332_31922/BC332_30693/BC332_31891/BC332_05618/BC332_27219	cann:107872937/cann:107850527/cann:107838765/cann:107860159/cann:107856744	5	0		5	gene-BC332_31922/gene-BC332_30693/gene-BC332_31891/gene-BC332_05618/gene-BC332_27219
cann04626	Plant-pathogen interaction	17/272	266/5329	0.198215	0.998361	gene-BC332_24703/gene-BC332_24689/gene-BC332_17280/gene-BC332_02545/gene-BC332_20297/gene-BC332_04354/gene-BC332_06016/gene-BC332_06215/gene-BC332_24907/gene-BC332_05573/gene-BC332_12152/gene-BC332_28807/gene-BC332_23442/gene-BC332_13308/gene-BC332_15311/gene-BC332_24699/gene-BC332_04129	BC332_24703/BC332_24689/BC332_17280/BC332_02545/BC332_20297/BC332_04354/BC332_06016/BC332_06215/BC332_24907/BC332_05573/BC332_12152/BC332_28807/BC332_23442/BC332_13308/BC332_15311/BC332_24699/BC332_04129	cann:107840886/cann:107840907/cann:107874660/cann:107869126/cann:107850969/cann:107858099/cann:107860522/cann:107860755/cann:107845249/cann:107860115/cann:107866869/cann:107848688/cann:107842605/cann:107872535/cann:107873437/cann:107854637/cann:107850465	17	6	gene-BC332_24703/gene-BC332_24689/gene-BC332_02545/gene-BC332_20297/gene-BC332_12152/gene-BC332_24699	11	gene-BC332_17280/gene-BC332_04354/gene-BC332_06016/gene-BC332_06215/gene-BC332_24907/gene-BC332_05573/gene-BC332_28807/gene-BC332_23442/gene-BC332_13308/gene-BC332_15311/gene-BC332_04129
cann00450	Selenocompound metabolism	2/272	18/5329	0.233417	0.998361	gene-BC332_03811/gene-BC332_10072	BC332_03811/BC332_10072	cann:107858737/cann:107868478	2	0		2	gene-BC332_03811/gene-BC332_10072
cann00600	Sphingolipid metabolism	3/272	33/5329	0.236072	0.998361	gene-BC332_27247/gene-BC332_27249/gene-BC332_32617	BC332_27247/BC332_27249/BC332_32617	cann:107848076/cann:107848076/cann:107862757	3	1	gene-BC332_32617	2	gene-BC332_27247/gene-BC332_27249
cann03430	Mismatch repair	3/272	37/5329	0.292164	0.998361	gene-BC332_00358/gene-BC332_32482/gene-BC332_17347	BC332_00358/BC332_32482/BC332_17347	cann:107865808/cann:107867805/cann:107875498	3	0		3	gene-BC332_00358/gene-BC332_32482/gene-BC332_17347
cann01232	Nucleotide metabolism	6/272	89/5329	0.301495	0.998361	gene-BC332_05331/gene-BC332_24380/gene-BC332_11321/gene-BC332_30173/gene-BC332_21783/gene-BC332_18985	BC332_05331/BC332_24380/BC332_11321/BC332_30173/BC332_21783/BC332_18985	cann:107859943/cann:107854027/cann:107855603/cann:107851394/cann:107879787/cann:107878163	6	0		6	gene-BC332_05331/gene-BC332_24380/gene-BC332_11321/gene-BC332_30173/gene-BC332_21783/gene-BC332_18985
cann00280	Valine, leucine and isoleucine degradation	5/272	72/5329	0.305737	0.998361	gene-BC332_05618/gene-BC332_22389/gene-BC332_13996/gene-BC332_15749/gene-BC332_34696	BC332_05618/BC332_22389/BC332_13996/BC332_15749/BC332_34696	cann:107860159/cann:107840341/cann:107850884/cann:107873022/cann:107850885	5	3	gene-BC332_22389/gene-BC332_13996/gene-BC332_15749	2	gene-BC332_05618/gene-BC332_34696
cann00010	Glycolysis / Gluconeogenesis	9/272	143/5329	0.306655	0.998361	gene-BC332_34466/gene-BC332_11142/gene-BC332_06047/gene-BC332_21079/gene-BC332_26182/gene-BC332_12205/gene-BC332_28243/gene-BC332_12669/gene-BC332_11512	BC332_34466/BC332_11142/BC332_06047/BC332_21079/BC332_26182/BC332_12205/BC332_28243/BC332_12669/BC332_11512	cann:107859988/cann:107867711/cann:107860546/cann:107838898/cann:107843459/cann:107866810/cann:107852742/cann:107870207/cann:107867453	9	4	gene-BC332_11142/gene-BC332_06047/gene-BC332_12205/gene-BC332_11512	5	gene-BC332_34466/gene-BC332_21079/gene-BC332_26182/gene-BC332_28243/gene-BC332_12669
cann00260	Glycine, serine and threonine metabolism	5/272	74/5329	0.326121	0.998361	gene-BC332_31891/gene-BC332_12724/gene-BC332_24961/gene-BC332_08785/gene-BC332_21912	BC332_31891/BC332_12724/BC332_24961/BC332_08785/BC332_21912	cann:107838765/cann:107870286/cann:107845489/cann:107862602/cann:107839528	5	1	gene-BC332_12724	4	gene-BC332_31891/gene-BC332_24961/gene-BC332_08785/gene-BC332_21912
cann00640	Propanoate metabolism	4/272	58/5329	0.343494	0.998361	gene-BC332_22389/gene-BC332_13996/gene-BC332_15749/gene-BC332_34696	BC332_22389/BC332_13996/BC332_15749/BC332_34696	cann:107840341/cann:107850884/cann:107873022/cann:107850885	4	3	gene-BC332_22389/gene-BC332_13996/gene-BC332_15749	1	gene-BC332_34696
cann00591	Linoleic acid metabolism	2/272	24/5329	0.348612	0.998361	gene-BC332_22009/gene-BC332_26721	BC332_22009/BC332_26721	cann:107854880/cann:107843908	2	2	gene-BC332_22009/gene-BC332_26721	0
cann00071	Fatty acid degradation	4/272	61/5329	0.378891	0.998361	gene-BC332_11142/gene-BC332_12205/gene-BC332_11512/gene-BC332_15891	BC332_11142/BC332_12205/BC332_11512/BC332_15891	cann:107867711/cann:107866810/cann:107867453/cann:107852712	4	4	gene-BC332_11142/gene-BC332_12205/gene-BC332_11512/gene-BC332_15891	0
cann00905	Brassinosteroid biosynthesis	1/272	10/5329	0.408064	0.998361	gene-BC332_05808	BC332_05808	cann:107860427	1	1	gene-BC332_05808	0
cann00910	Nitrogen metabolism	2/272	28/5329	0.422376	0.998361	gene-BC332_12505/gene-BC332_01154	BC332_12505/BC332_01154	cann:107870135/cann:107848682	2	1	gene-BC332_01154	1	gene-BC332_12505
cann00950	Isoquinoline alkaloid biosynthesis	2/272	29/5329	0.44016	0.998361	gene-BC332_01099/gene-BC332_01087	BC332_01099/BC332_01087	cann:107871405/cann:107871326	2	1	gene-BC332_01099	1	gene-BC332_01087
cann00565	Ether lipid metabolism	2/272	30/5329	0.457641	0.998361	gene-BC332_01320/gene-BC332_26721	BC332_01320/BC332_26721	cann:107872567/cann:107843908	2	2	gene-BC332_01320/gene-BC332_26721	0
cann03060	Protein export	3/272	49/5329	0.460356	0.998361	gene-BC332_13395/gene-BC332_33170/gene-BC332_10147	BC332_13395/BC332_33170/BC332_10147	cann:107870920/cann:107841033/cann:107868439	3	0		3	gene-BC332_13395/gene-BC332_33170/gene-BC332_10147
cann00220	Arginine biosynthesis	2/272	33/5329	0.508122	0.998361	gene-BC332_12505/gene-BC332_27554	BC332_12505/BC332_27554	cann:107870135/cann:107848022	2	0		2	gene-BC332_12505/gene-BC332_27554
cann00430	Taurine and hypotaurine metabolism	1/272	14/5329	0.520198	0.998361	gene-BC332_08527	BC332_08527	cann:107862809	1	1	gene-BC332_08527	0
cann00400	Phenylalanine, tyrosine and tryptophan biosynthesis	3/272	54/5329	0.525726	0.998361	gene-BC332_13494/gene-BC332_24961/gene-BC332_21912	BC332_13494/BC332_24961/BC332_21912	cann:107858956/cann:107845489/cann:107839528	3	1	gene-BC332_13494	2	gene-BC332_24961/gene-BC332_21912
cann00100	Steroid biosynthesis	2/272	35/5329	0.540036	0.998361	gene-BC332_01244/gene-BC332_26721	BC332_01244/BC332_26721	cann:107873120/cann:107843908	2	2	gene-BC332_01244/gene-BC332_26721	0
cann00590	Arachidonic acid metabolism	1/272	15/5329	0.544753	0.998361	gene-BC332_26721	BC332_26721	cann:107843908	1	1	gene-BC332_26721	0
cann00860	Porphyrin metabolism	3/272	56/5329	0.550635	0.998361	gene-BC332_24800/gene-BC332_15538/gene-BC332_22183	BC332_24800/BC332_15538/BC332_22183	cann:107840774/cann:107840658/cann:107840125	3	2	gene-BC332_24800/gene-BC332_15538	1	gene-BC332_22183
cann03420	Nucleotide excision repair	3/272	57/5329	0.562798	0.998361	gene-BC332_00358/gene-BC332_32482/gene-BC332_17347	BC332_00358/BC332_32482/BC332_17347	cann:107865808/cann:107867805/cann:107875498	3	0		3	gene-BC332_00358/gene-BC332_32482/gene-BC332_17347
cann00230	Purine metabolism	5/272	99/5329	0.575252	0.998361	gene-BC332_05331/gene-BC332_10072/gene-BC332_11321/gene-BC332_22512/gene-BC332_30173	BC332_05331/BC332_10072/BC332_11321/BC332_22512/BC332_30173	cann:107859943/cann:107868478/cann:107855603/cann:107840493/cann:107851394	5	0		5	gene-BC332_05331/gene-BC332_10072/gene-BC332_11321/gene-BC332_22512/gene-BC332_30173
cann00920	Sulfur metabolism	2/272	39/5329	0.599469	0.998361	gene-BC332_03811/gene-BC332_10072	BC332_03811/BC332_10072	cann:107858737/cann:107868478	2	0		2	gene-BC332_03811/gene-BC332_10072
cann00511	Other glycan degradation	1/272	18/5329	0.611154	0.998361	gene-BC332_10837	BC332_10837	cann:107859863	1	1	gene-BC332_10837	0
cann00770	Pantothenate and CoA biosynthesis	2/272	40/5329	0.613398	0.998361	gene-BC332_30693/gene-BC332_05618	BC332_30693/BC332_05618	cann:107850527/cann:107860159	2	0		2	gene-BC332_30693/gene-BC332_05618
cann03410	Base excision repair	2/272	40/5329	0.613398	0.998361	gene-BC332_16409/gene-BC332_17347	BC332_16409/BC332_17347	cann:107876146/cann:107875498	2	0		2	gene-BC332_16409/gene-BC332_17347
cann00330	Arginine and proline metabolism	3/272	62/5329	0.620524	0.998361	gene-BC332_15138/gene-BC332_08521/gene-BC332_05876	BC332_15138/BC332_08521/BC332_05876	cann:107873263/cann:107866039/cann:107855493	3	2	gene-BC332_15138/gene-BC332_08521	1	gene-BC332_05876
cann00906	Carotenoid biosynthesis	2/272	41/5329	0.626954	0.998361	gene-BC332_15396/gene-BC332_10333	BC332_15396/BC332_10333	cann:107873401/cann:107868281	2	2	gene-BC332_15396/gene-BC332_10333	0
cann00340	Histidine metabolism	1/272	19/5329	0.631068	0.998361	gene-BC332_32907	BC332_32907	cann:107851677	1	0		1	gene-BC332_32907
cann00740	Riboflavin metabolism	1/272	20/5329	0.649966	0.998361	gene-BC332_12871	BC332_12871	cann:107870373	1	0		1	gene-BC332_12871
cann04130	SNARE interactions in vesicular transport	2/272	43/5329	0.652958	0.998361	gene-BC332_15598/gene-BC332_20551	BC332_15598/BC332_20551	cann:107854559/cann:107850691	2	2	gene-BC332_15598/gene-BC332_20551	0
cann00196	Photosynthesis - antenna proteins	1/272	21/5329	0.6679	0.998361	gene-BC332_16579	BC332_16579	cann:107867983	1	0		1	gene-BC332_16579
cann00904	Diterpenoid biosynthesis	1/272	21/5329	0.6679	0.998361	gene-BC332_02478	BC332_02478	cann:107840383	1	0		1	gene-BC332_02478
cann00270	Cysteine and methionine metabolism	5/272	111/5329	0.676777	0.998361	gene-BC332_31891/gene-BC332_05618/gene-BC332_05621/gene-BC332_08785/gene-BC332_03811	BC332_31891/BC332_05618/BC332_05621/BC332_08785/BC332_03811	cann:107838765/cann:107860159/cann:107861366/cann:107862602/cann:107858737	5	0		5	gene-BC332_31891/gene-BC332_05618/gene-BC332_05621/gene-BC332_08785/gene-BC332_03811
cann00670	One carbon pool by folate	1/272	22/5329	0.684918	0.998361	gene-BC332_00292	BC332_00292	cann:107871423	1	1	gene-BC332_00292	0
cann00960	Tropane, piperidine and pyridine alkaloid biosynthesis	2/272	46/5329	0.689236	0.998361	gene-BC332_13118/gene-BC332_26543	BC332_13118/BC332_26543	cann:107870564/cann:107854568	2	2	gene-BC332_13118/gene-BC332_26543	0
cann00620	Pyruvate metabolism	5/272	115/5329	0.706802	0.998361	gene-BC332_11142/gene-BC332_26182/gene-BC332_12205/gene-BC332_24206/gene-BC332_11512	BC332_11142/BC332_26182/BC332_12205/BC332_24206/BC332_11512	cann:107867711/cann:107843459/cann:107866810/cann:107842298/cann:107867453	5	4	gene-BC332_11142/gene-BC332_12205/gene-BC332_24206/gene-BC332_11512	1	gene-BC332_26182
cann00240	Pyrimidine metabolism	3/272	72/5329	0.719731	0.998361	gene-BC332_24380/gene-BC332_21783/gene-BC332_18985	BC332_24380/BC332_21783/BC332_18985	cann:107854027/cann:107879787/cann:107878163	3	0		3	gene-BC332_24380/gene-BC332_21783/gene-BC332_18985
cann04145	Phagosome	4/272	96/5329	0.730406	0.998361	gene-BC332_25092/gene-BC332_13395/gene-BC332_20551/gene-BC332_23687	BC332_25092/BC332_13395/BC332_20551/BC332_23687	cann:107848102/cann:107870920/cann:107850691/cann:107852846	4	1	gene-BC332_20551	3	gene-BC332_25092/gene-BC332_13395/gene-BC332_23687
cann00780	Biotin metabolism	1/272	26/5329	0.744731	0.998361	gene-BC332_01393	BC332_01393	cann:107873565	1	0		1	gene-BC332_01393
cann00650	Butanoate metabolism	1/272	27/5329	0.757824	0.998361	gene-BC332_08527	BC332_08527	cann:107862809	1	1	gene-BC332_08527	0
cann00561	Glycerolipid metabolism	3/272	78/5329	0.768907	0.998361	gene-BC332_26182/gene-BC332_32617/gene-BC332_26721	BC332_26182/BC332_32617/BC332_26721	cann:107843459/cann:107862757/cann:107843908	3	2	gene-BC332_32617/gene-BC332_26721	1	gene-BC332_26182
cann01240	Biosynthesis of cofactors	12/272	278/5329	0.769283	0.998361	gene-BC332_05331/gene-BC332_05618/gene-BC332_12347/gene-BC332_23319/gene-BC332_01393/gene-BC332_25278/gene-BC332_23318/gene-BC332_26182/gene-BC332_04178/gene-BC332_15538/gene-BC332_12871/gene-BC332_22183	BC332_05331/BC332_05618/BC332_12347/BC332_23319/BC332_01393/BC332_25278/BC332_23318/BC332_26182/BC332_04178/BC332_15538/BC332_12871/BC332_22183	cann:107859943/cann:107860159/cann:107869989/cann:107842955/cann:107873565/cann:107844822/cann:107842976/cann:107843459/cann:107842976/cann:107840658/cann:107870373/cann:107840125	12	2	gene-BC332_04178/gene-BC332_15538	10	gene-BC332_05331/gene-BC332_05618/gene-BC332_12347/gene-BC332_23319/gene-BC332_01393/gene-BC332_25278/gene-BC332_23318/gene-BC332_26182/gene-BC332_12871/gene-BC332_22183
cann00030	Pentose phosphate pathway	2/272	54/5329	0.77091	0.998361	gene-BC332_21079/gene-BC332_19677	BC332_21079/BC332_19677	cann:107838898/cann:107878559	2	0		2	gene-BC332_21079/gene-BC332_19677
cann04016	MAPK signaling pathway - plant	8/272	195/5329	0.787564	0.998361	gene-BC332_08723/gene-BC332_20245/gene-BC332_09592/gene-BC332_04354/gene-BC332_06016/gene-BC332_30184/gene-BC332_23442/gene-BC332_15311	BC332_08723/BC332_20245/BC332_09592/BC332_04354/BC332_06016/BC332_30184/BC332_23442/BC332_15311	cann:107840225/cann:107850747/cann:107861707/cann:107858099/cann:107860522/cann:107849571/cann:107842605/cann:107873437	8	1	gene-BC332_09592	7	gene-BC332_08723/gene-BC332_20245/gene-BC332_04354/gene-BC332_06016/gene-BC332_30184/gene-BC332_23442/gene-BC332_15311
cann00790	Folate biosynthesis	1/272	31/5329	0.803837	0.998361	gene-BC332_12347	BC332_12347	cann:107869989	1	0		1	gene-BC332_12347
cann01040	Biosynthesis of unsaturated fatty acids	1/272	31/5329	0.803837	0.998361	gene-BC332_29731	BC332_29731	cann:107850471	1	0		1	gene-BC332_29731
cann00410	beta-Alanine metabolism	2/272	58/5329	0.804282	0.998361	gene-BC332_08527/gene-BC332_22389	BC332_08527/BC332_22389	cann:107862809/cann:107840341	2	2	gene-BC332_08527/gene-BC332_22389	0
cann00562	Inositol phosphate metabolism	3/272	83/5329	0.804327	0.998361	gene-BC332_12669/gene-BC332_23687/gene-BC332_20266	BC332_12669/BC332_23687/BC332_20266	cann:107870207/cann:107852846/cann:107850851	3	0		3	gene-BC332_12669/gene-BC332_23687/gene-BC332_20266
cann00040	Pentose and glucuronate interconversions	3/272	84/5329	0.810839	0.998361	gene-BC332_26182/gene-BC332_02479/gene-BC332_04931	BC332_26182/BC332_02479/BC332_04931	cann:107843459/cann:107840406/cann:107859557	3	1	gene-BC332_04931	2	gene-BC332_26182/gene-BC332_02479
cann00061	Fatty acid biosynthesis	2/272	61/5329	0.826412	0.998361	gene-BC332_29731/gene-BC332_01393	BC332_29731/BC332_01393	cann:107850471/cann:107873565	2	0		2	gene-BC332_29731/gene-BC332_01393
cann00592	alpha-Linolenic acid metabolism	2/272	61/5329	0.826412	0.998361	gene-BC332_11142/gene-BC332_26721	BC332_11142/BC332_26721	cann:107867711/cann:107843908	2	2	gene-BC332_11142/gene-BC332_26721	0
cann00710	Carbon fixation in photosynthetic organisms	3/272	87/5329	0.829289	0.998361	gene-BC332_24206/gene-BC332_28243/gene-BC332_12669	BC332_24206/BC332_28243/BC332_12669	cann:107842298/cann:107852742/cann:107870207	3	1	gene-BC332_24206	2	gene-BC332_28243/gene-BC332_12669
cann03040	Spliceosome	7/272	184/5329	0.838281	0.998361	gene-BC332_04994/gene-BC332_26524/gene-BC332_03276/gene-BC332_03334/gene-BC332_09293/gene-BC332_17317/gene-BC332_33370	BC332_04994/BC332_26524/BC332_03276/BC332_03334/BC332_09293/BC332_17317/BC332_33370	cann:107859716/cann:107854579/cann:107858589/cann:107858560/cann:107862051/cann:107875543/cann:107863573	7	3	gene-BC332_04994/gene-BC332_09293/gene-BC332_33370	4	gene-BC332_26524/gene-BC332_03276/gene-BC332_03334/gene-BC332_17317
cann00051	Fructose and mannose metabolism	2/272	63/5329	0.839893	0.998361	gene-BC332_21079/gene-BC332_12669	BC332_21079/BC332_12669	cann:107838898/cann:107870207	2	0		2	gene-BC332_21079/gene-BC332_12669
cann00563	Glycosylphosphatidylinositol (GPI)-anchor biosynthesis	1/272	35/5329	0.841133	0.998361	gene-BC332_31709	BC332_31709	cann:107860255	1	1	gene-BC332_31709	0
cann04120	Ubiquitin mediated proteolysis	5/272	139/5329	0.846033	0.998361	gene-BC332_21623/gene-BC332_00075/gene-BC332_31408/gene-BC332_31400/gene-BC332_15651	BC332_21623/BC332_00075/BC332_31408/BC332_31400/BC332_15651	cann:107863663/cann:107863663/cann:107851148/cann:107851148/cann:107870839	5	0		5	gene-BC332_21623/gene-BC332_00075/gene-BC332_31408/gene-BC332_31400/gene-BC332_15651
cann00062	Fatty acid elongation	1/272	36/5329	0.849296	0.998361	gene-BC332_01638	BC332_01638	cann:107845088	1	0		1	gene-BC332_01638
cann00970	Aminoacyl-tRNA biosynthesis	2/272	67/5329	0.864053	0.998361	gene-BC332_15538/gene-BC332_23712	BC332_15538/BC332_23712	cann:107840658/cann:107839552	2	1	gene-BC332_15538	1	gene-BC332_23712
cann01212	Fatty acid metabolism	3/272	96/5329	0.875663	0.998361	gene-BC332_29731/gene-BC332_01393/gene-BC332_01638	BC332_29731/BC332_01393/BC332_01638	cann:107850471/cann:107873565/cann:107845088	3	0		3	gene-BC332_29731/gene-BC332_01393/gene-BC332_01638
cann00073	Cutin, suberine and wax biosynthesis	1/272	40/5329	0.877974	0.998361	gene-BC332_15891	BC332_15891	cann:107852712	1	1	gene-BC332_15891	0
cann00460	Cyanoamino acid metabolism	1/272	43/5329	0.895852	0.998361	gene-BC332_28715	BC332_28715	cann:107847877	1	0		1	gene-BC332_28715
cann00999	Biosynthesis of various plant secondary metabolites	1/272	46/5329	0.911119	0.998361	gene-BC332_28715	BC332_28715	cann:107847877	1	0		1	gene-BC332_28715
cann00940	Phenylpropanoid biosynthesis	4/272	133/5329	0.914953	0.998361	gene-BC332_12930/gene-BC332_12950/gene-BC332_08687/gene-BC332_05436	BC332_12930/BC332_12950/BC332_08687/BC332_05436	cann:107866094/cann:107860938/cann:107862991/cann:107859914	4	2	gene-BC332_08687/gene-BC332_05436	2	gene-BC332_12930/gene-BC332_12950
cann00190	Oxidative phosphorylation	5/272	161/5329	0.920912	0.998361	gene-BC332_09902/gene-BC332_11101/gene-BC332_30764/gene-BC332_09645/gene-BC332_05609	BC332_09902/BC332_11101/BC332_30764/BC332_09645/BC332_05609	cann:107865786/cann:107867809/cann:107850722/cann:107861752/cann:107860146	5	2	gene-BC332_11101/gene-BC332_09645	3	gene-BC332_09902/gene-BC332_30764/gene-BC332_05609
cann00500	Starch and sucrose metabolism	5/272	161/5329	0.920912	0.998361	gene-BC332_28715/gene-BC332_30652/gene-BC332_12225/gene-BC332_22488/gene-BC332_29760	BC332_28715/BC332_30652/BC332_12225/BC332_22488/BC332_29760	cann:107847877/cann:107878266/cann:107866797/cann:107840421/cann:107851348	5	3	gene-BC332_30652/gene-BC332_12225/gene-BC332_22488	2	gene-BC332_28715/gene-BC332_29760
cann04070	Phosphatidylinositol signaling system	2/272	80/5329	0.921321	0.998361	gene-BC332_06016/gene-BC332_23687	BC332_06016/BC332_23687	cann:107860522/cann:107852846	2	0		2	gene-BC332_06016/gene-BC332_23687
cann00130	Ubiquinone and other terpenoid-quinone biosynthesis	1/272	53/5329	0.938621	0.998361	gene-BC332_25278	BC332_25278	cann:107844822	1	0		1	gene-BC332_25278
cann03018	RNA degradation	3/272	115/5329	0.938732	0.998361	gene-BC332_17262/gene-BC332_21079/gene-BC332_08733	BC332_17262/BC332_21079/BC332_08733	cann:107875683/cann:107838898/cann:107864154	3	1	gene-BC332_08733	2	gene-BC332_17262/gene-BC332_21079
cann03020	RNA polymerase	1/272	54/5329	0.941785	0.998361	gene-BC332_25016	BC332_25016	cann:107845622	1	0		1	gene-BC332_25016
cann00053	Ascorbate and aldarate metabolism	1/272	56/5329	0.947634	0.998361	gene-BC332_26182	BC332_26182	cann:107843459	1	0		1	gene-BC332_26182
cann04144	Endocytosis	5/272	180/5329	0.957585	0.998361	gene-BC332_09293/gene-BC332_06312/gene-BC332_17317/gene-BC332_30101/gene-BC332_21714	BC332_09293/BC332_06312/BC332_17317/BC332_30101/BC332_21714	cann:107862051/cann:107852184/cann:107875543/cann:107851527/cann:107839388	5	3	gene-BC332_09293/gene-BC332_06312/gene-BC332_21714	2	gene-BC332_17317/gene-BC332_30101
cann03008	Ribosome biogenesis in eukaryotes	2/272	95/5329	0.959119	0.998361	gene-BC332_12893/gene-BC332_26954	BC332_12893/BC332_26954	cann:107843017/cann:107845189	2	1	gene-BC332_12893	1	gene-BC332_26954
cann00380	Tryptophan metabolism	1/272	68/5329	0.972283	0.998361	gene-BC332_08687	BC332_08687	cann:107862991	1	1	gene-BC332_08687	0
cann02010	ABC transporters	2/272	108/5329	0.977195	0.998361	gene-BC332_14317/gene-BC332_01216	BC332_14317/BC332_01216	cann:107871378/cann:107874920	2	2	gene-BC332_14317/gene-BC332_01216	0
cann00520	Amino sugar and nucleotide sugar metabolism	3/272	140/5329	0.977333	0.998361	gene-BC332_08723/gene-BC332_22488/gene-BC332_25362	BC332_08723/BC332_22488/BC332_25362	cann:107840225/cann:107840421/cann:107872499	3	2	gene-BC332_22488/gene-BC332_25362	1	gene-BC332_08723
cann00564	Glycerophospholipid metabolism	2/272	112/5329	0.980993	0.998361	gene-BC332_01320/gene-BC332_26721	BC332_01320/BC332_26721	cann:107872567/cann:107843908	2	2	gene-BC332_01320/gene-BC332_26721	0
cann04075	Plant hormone signal transduction	7/272	259/5329	0.981853	0.998361	gene-BC332_10020/gene-BC332_20245/gene-BC332_09592/gene-BC332_11947/gene-BC332_20340/gene-BC332_07107/gene-BC332_22503	BC332_10020/BC332_20245/BC332_09592/BC332_11947/BC332_20340/BC332_07107/BC332_22503	cann:107867146/cann:107850747/cann:107861707/cann:107867155/cann:107851954/cann:107849576/cann:107880012	7	6	gene-BC332_10020/gene-BC332_09592/gene-BC332_11947/gene-BC332_20340/gene-BC332_07107/gene-BC332_22503	1	gene-BC332_20245
cann01200	Carbon metabolism	9/272	316/5329	0.984255	0.998361	gene-BC332_22389/gene-BC332_21079/gene-BC332_12205/gene-BC332_08785/gene-BC332_24206/gene-BC332_28243/gene-BC332_00292/gene-BC332_12669/gene-BC332_11512	BC332_22389/BC332_21079/BC332_12205/BC332_08785/BC332_24206/BC332_28243/BC332_00292/BC332_12669/BC332_11512	cann:107840341/cann:107838898/cann:107866810/cann:107862602/cann:107842298/cann:107852742/cann:107871423/cann:107870207/cann:107867453	9	5	gene-BC332_22389/gene-BC332_12205/gene-BC332_24206/gene-BC332_00292/gene-BC332_11512	4	gene-BC332_21079/gene-BC332_08785/gene-BC332_28243/gene-BC332_12669
cann00480	Glutathione metabolism	2/272	121/5329	0.987434	0.998361	gene-BC332_20467/gene-BC332_08521	BC332_20467/BC332_08521	cann:107849334/cann:107866039	2	2	gene-BC332_20467/gene-BC332_08521	0
cann03013	Nucleocytoplasmic transport	2/272	132/5329	0.992474	0.998361	gene-BC332_03276/gene-BC332_29085	BC332_03276/BC332_29085	cann:107858589/cann:107847369	2	0		2	gene-BC332_03276/gene-BC332_29085
cann00630	Glyoxylate and dicarboxylate metabolism	1/272	93/5329	0.992672	0.998361	gene-BC332_12505	BC332_12505	cann:107870135	1	0		1	gene-BC332_12505
cann01250	Biosynthesis of nucleotide sugars	1/272	99/5329	0.99468	0.998361	gene-BC332_22488	BC332_22488	cann:107840421	1	1	gene-BC332_22488	0
cann00195	Photosynthesis	1/272	102/5329	0.995467	0.998361	gene-BC332_18536	BC332_18536	cann:13540212	1	0		1	gene-BC332_18536
cann04146	Peroxisome	1/272	111/5329	0.997199	0.998361	gene-BC332_09743	BC332_09743	cann:107862786	1	0		1	gene-BC332_09743
cann03015	mRNA surveillance pathway	1/272	121/5329	0.998361	0.998361	gene-BC332_03276	BC332_03276	cann:107858589	1	0		1	gene-BC332_03276

## Sheet: DS+SLvsDS.all_KEGGenrich
KEGGID	Description	GeneRatio	BgRatio	pvalue	padj	geneID	geneName	keggID	Count	Up	Up_Gene_id	Down	Down_Gene_id
cann00940	Phenylpropanoid biosynthesis	18/180	142/5347	9.64e-07	6.57e-05	gene-BC332_12926/gene-BC332_12930/gene-BC332_11339/gene-BC332_33581/gene-BC332_34596/gene-BC332_12925/gene-BC332_12928/gene-BC332_12950/gene-BC332_26989/gene-BC332_01431/gene-BC332_08687/gene-BC332_25211/gene-BC332_26324/gene-BC332_05436/gene-BC332_04465/gene-BC332_11338/gene-BC332_23133/gene-BC332_07291	BC332_12926/BC332_12930/BC332_11339/BC332_33581/BC332_34596/BC332_12925/BC332_12928/BC332_12950/BC332_26989/BC332_01431/BC332_08687/BC332_25211/BC332_26324/BC332_05436/BC332_04465/BC332_11338/BC332_23133/BC332_07291	cann:107866096/cann:107866094/cann:107867619/cann:107860278/cann:107860279/cann:107866097/cann:107866095/cann:107860938/cann:107844024/cann:107874082/cann:107862991/cann:107845437/cann:107843551/cann:107859914/cann:107860206/cann:107867619/cann:107843551/cann:107863937	18	3	gene-BC332_01431/gene-BC332_08687/gene-BC332_05436	15	gene-BC332_12926/gene-BC332_12930/gene-BC332_11339/gene-BC332_33581/gene-BC332_34596/gene-BC332_12925/gene-BC332_12928/gene-BC332_12950/gene-BC332_26989/gene-BC332_25211/gene-BC332_26324/gene-BC332_04465/gene-BC332_11338/gene-BC332_23133/gene-BC332_07291
cann00900	Terpenoid backbone biosynthesis	12/180	66/5347	1.48e-06	6.57e-05	gene-BC332_00431/gene-BC332_03399/gene-BC332_15971/gene-BC332_01758/gene-BC332_34450/gene-BC332_20405/gene-BC332_24910/gene-BC332_29956/gene-BC332_18391/gene-BC332_14358/gene-BC332_07691/gene-BC332_04957	BC332_00431/BC332_03399/BC332_15971/BC332_01758/BC332_34450/BC332_20405/BC332_24910/BC332_29956/BC332_18391/BC332_14358/BC332_07691/BC332_04957	cann:107866243/cann:107857553/cann:107872863/cann:107857553/cann:107857553/cann:107857412/cann:107845583/cann:107850997/cann:107878086/cann:107871417/cann:107863738/cann:107859749	12	0		12	gene-BC332_00431/gene-BC332_03399/gene-BC332_15971/gene-BC332_01758/gene-BC332_34450/gene-BC332_20405/gene-BC332_24910/gene-BC332_29956/gene-BC332_18391/gene-BC332_14358/gene-BC332_07691/gene-BC332_04957
cann00400	Phenylalanine, tyrosine and tryptophan biosynthesis	7/180	53/5347	0.00181314	0.0537898	gene-BC332_23589/gene-BC332_11525/gene-BC332_13111/gene-BC332_31347/gene-BC332_25718/gene-BC332_16995/gene-BC332_28993	BC332_23589/BC332_11525/BC332_13111/BC332_31347/BC332_25718/BC332_16995/BC332_28993	cann:107842110/cann:107867463/cann:107858956/cann:107851104/cann:107845710/cann:107875636/cann:107848320	7	1	gene-BC332_13111	6	gene-BC332_23589/gene-BC332_11525/gene-BC332_31347/gene-BC332_25718/gene-BC332_16995/gene-BC332_28993
cann00360	Phenylalanine metabolism	6/180	46/5347	0.004092	0.0910469	gene-BC332_31202/gene-BC332_21360/gene-BC332_33290/gene-BC332_31347/gene-BC332_19195/gene-BC332_07291	BC332_31202/BC332_21360/BC332_33290/BC332_31347/BC332_19195/BC332_07291	cann:107848433/cann:107879725/cann:107854628/cann:107851104/cann:107877290/cann:107863937	6	0		6	gene-BC332_31202/gene-BC332_21360/gene-BC332_33290/gene-BC332_31347/gene-BC332_19195/gene-BC332_07291
cann00020	Citrate cycle (TCA cycle)	7/180	69/5347	0.00808609	0.143932	gene-BC332_31516/gene-BC332_28084/gene-BC332_28117/gene-BC332_31831/gene-BC332_02793/gene-BC332_07148/gene-BC332_07149	BC332_31516/BC332_28084/BC332_28117/BC332_31831/BC332_02793/BC332_07148/BC332_07149	cann:107850974/cann:107843004/cann:107848280/cann:107838721/cann:107843119/cann:107864063/cann:107864063	7	0		7	gene-BC332_31516/gene-BC332_28084/gene-BC332_28117/gene-BC332_31831/gene-BC332_02793/gene-BC332_07148/gene-BC332_07149
cann00650	Butanoate metabolism	4/180	28/5347	0.0135135	0.20045	gene-BC332_00431/gene-BC332_31863/gene-BC332_20405/gene-BC332_18391	BC332_00431/BC332_31863/BC332_20405/BC332_18391	cann:107866243/cann:107838791/cann:107857412/cann:107878086	4	0		4	gene-BC332_00431/gene-BC332_31863/gene-BC332_20405/gene-BC332_18391
cann00380	Tryptophan metabolism	6/180	68/5347	0.0260858	0.331663	gene-BC332_24216/gene-BC332_08687/gene-BC332_18391/gene-BC332_28070/gene-BC332_13778/gene-BC332_19195	BC332_24216/BC332_08687/BC332_18391/BC332_28070/BC332_13778/BC332_19195	cann:107842318/cann:107862991/cann:107878086/cann:107848079/cann:107871074/cann:107877290	6	1	gene-BC332_08687	5	gene-BC332_24216/gene-BC332_18391/gene-BC332_28070/gene-BC332_13778/gene-BC332_19195
cann00945	Stilbenoid, diarylheptanoid and gingerol biosynthesis	3/180	22/5347	0.036096	0.401568	gene-BC332_33581/gene-BC332_34596/gene-BC332_26989	BC332_33581/BC332_34596/BC332_26989	cann:107860278/cann:107860279/cann:107844024	3	0		3	gene-BC332_33581/gene-BC332_34596/gene-BC332_26989
cann00941	Flavonoid biosynthesis	4/180	41/5347	0.0477772	0.4368	gene-BC332_33581/gene-BC332_34596/gene-BC332_26989/gene-BC332_05284	BC332_33581/BC332_34596/BC332_26989/BC332_05284	cann:107860278/cann:107860279/cann:107844024/cann:107859880	4	0		4	gene-BC332_33581/gene-BC332_34596/gene-BC332_26989/gene-BC332_05284
cann00561	Glycerolipid metabolism	6/180	79/5347	0.0491041	0.4368	gene-BC332_24675/gene-BC332_05536/gene-BC332_28070/gene-BC332_23526/gene-BC332_12660/gene-BC332_27241	BC332_24675/BC332_05536/BC332_28070/BC332_23526/BC332_12660/BC332_27241	cann:107840924/cann:107858306/cann:107848079/cann:107842762/cann:107872293/cann:107856751	6	1	gene-BC332_23526	5	gene-BC332_24675/gene-BC332_05536/gene-BC332_28070/gene-BC332_12660/gene-BC332_27241
cann00906	Carotenoid biosynthesis	4/180	44/5347	0.0593174	0.4368	gene-BC332_00960/gene-BC332_10333/gene-BC332_00959/gene-BC332_19718	BC332_00960/BC332_10333/BC332_00959/BC332_19718	cann:107870081/cann:107868281/cann:107870081/cann:107852027	4	2	gene-BC332_10333/gene-BC332_19718	2	gene-BC332_00960/gene-BC332_00959
cann00909	Sesquiterpenoid and triterpenoid biosynthesis	3/180	27/5347	0.0607249	0.4368	gene-BC332_03949/gene-BC332_34225/gene-BC332_22206	BC332_03949/BC332_34225/BC332_22206	cann:107858875/cann:107851706/cann:107840150	3	0		3	gene-BC332_03949/gene-BC332_34225/gene-BC332_22206
cann04626	Plant-pathogen interaction	14/180	269/5347	0.0680484	0.4368	gene-BC332_10217/gene-BC332_17379/gene-BC332_23442/gene-BC332_15311/gene-BC332_04600/gene-BC332_33149/gene-BC332_02545/gene-BC332_09258/gene-BC332_24689/gene-BC332_23745/gene-BC332_20290/gene-BC332_19017/gene-BC332_17588/gene-BC332_25792	BC332_10217/BC332_17379/BC332_23442/BC332_15311/BC332_04600/BC332_33149/BC332_02545/BC332_09258/BC332_24689/BC332_23745/BC332_20290/BC332_19017/BC332_17588/BC332_25792	cann:107856496/cann:107875403/cann:107842605/cann:107873437/cann:107861198/cann:107846850/cann:107869126/cann:107862088/cann:107840907/cann:107842081/cann:107850999/cann:107878173/cann:107875371/cann:107868306	14	3	gene-BC332_02545/gene-BC332_24689/gene-BC332_17588	11	gene-BC332_10217/gene-BC332_17379/gene-BC332_23442/gene-BC332_15311/gene-BC332_04600/gene-BC332_33149/gene-BC332_09258/gene-BC332_23745/gene-BC332_20290/gene-BC332_19017/gene-BC332_25792
cann00950	Isoquinoline alkaloid biosynthesis	3/180	29/5347	0.0722884	0.4368	gene-BC332_31347/gene-BC332_01087/gene-BC332_19195	BC332_31347/BC332_01087/BC332_19195	cann:107851104/cann:107871326/cann:107877290	3	0		3	gene-BC332_31347/gene-BC332_01087/gene-BC332_19195
cann02010	ABC transporters	7/180	109/5347	0.0736179	0.4368	gene-BC332_06502/gene-BC332_06503/gene-BC332_13878/gene-BC332_32406/gene-BC332_13877/gene-BC332_31931/gene-BC332_14270	BC332_06502/BC332_06503/BC332_13878/BC332_32406/BC332_13877/BC332_31931/BC332_14270	cann:107864281/cann:107864282/cann:107870981/cann:107840061/cann:107870983/cann:107862044/cann:107871342	7	1	gene-BC332_31931	6	gene-BC332_06502/gene-BC332_06503/gene-BC332_13878/gene-BC332_32406/gene-BC332_13877/gene-BC332_14270
cann00280	Valine, leucine and isoleucine degradation	5/180	70/5347	0.0857128	0.476777	gene-BC332_00431/gene-BC332_20405/gene-BC332_18391/gene-BC332_28070/gene-BC332_22389	BC332_00431/BC332_20405/BC332_18391/BC332_28070/BC332_22389	cann:107866243/cann:107857412/cann:107878086/cann:107848079/cann:107840341	5	1	gene-BC332_22389	4	gene-BC332_00431/gene-BC332_20405/gene-BC332_18391/gene-BC332_28070
cann01040	Biosynthesis of unsaturated fatty acids	3/180	32/5347	0.0913107	0.47709	gene-BC332_01398/gene-BC332_29731/gene-BC332_22827	BC332_01398/BC332_29731/BC332_22827	cann:107873633/cann:107850471/cann:107843168	3	0		3	gene-BC332_01398/gene-BC332_29731/gene-BC332_22827
cann00600	Sphingolipid metabolism	3/180	33/5347	0.0980698	0.47709	gene-BC332_27249/gene-BC332_27247/gene-BC332_27771	BC332_27249/BC332_27247/BC332_27771	cann:107848076/cann:107848076/cann:107847749	3	0		3	gene-BC332_27249/gene-BC332_27247/gene-BC332_27771
cann00350	Tyrosine metabolism	4/180	53/5347	0.101851	0.47709	gene-BC332_31347/gene-BC332_01087/gene-BC332_02164/gene-BC332_19195	BC332_31347/BC332_01087/BC332_02164/BC332_19195	cann:107851104/cann:107871326/cann:107879874/cann:107877290	4	0		4	gene-BC332_31347/gene-BC332_01087/gene-BC332_02164/gene-BC332_19195
cann00310	Lysine degradation	3/180	39/5347	0.142469	0.633986	gene-BC332_18391/gene-BC332_28070/gene-BC332_20536	BC332_18391/BC332_28070/BC332_20536	cann:107878086/cann:107848079/cann:107860805	3	0		3	gene-BC332_18391/gene-BC332_28070/gene-BC332_20536
cann00770	Pantothenate and CoA biosynthesis	3/180	40/5347	0.150434	0.637552	gene-BC332_28762/gene-BC332_28078/gene-BC332_28070	BC332_28762/BC332_28078/BC332_28070	cann:107847764/cann:107847900/cann:107848079	3	0		3	gene-BC332_28762/gene-BC332_28078/gene-BC332_28070
cann00270	Cysteine and methionine metabolism	6/180	111/5347	0.170029	0.687846	gene-BC332_21529/gene-BC332_24272/gene-BC332_31347/gene-BC332_26336/gene-BC332_19066/gene-BC332_30958	BC332_21529/BC332_24272/BC332_31347/BC332_26336/BC332_19066/BC332_30958	cann:107839239/cann:107842189/cann:107851104/cann:107843579/cann:107855271/cann:107850880	6	0		6	gene-BC332_21529/gene-BC332_24272/gene-BC332_31347/gene-BC332_26336/gene-BC332_19066/gene-BC332_30958
cann00480	Glutathione metabolism	6/180	119/5347	0.211262	0.787936	gene-BC332_23177/gene-BC332_32646/gene-BC332_32089/gene-BC332_16524/gene-BC332_23180/gene-BC332_23503	BC332_23177/BC332_32646/BC332_32089/BC332_16524/BC332_23180/BC332_23503	cann:107842166/cann:107843526/cann:107839609/cann:107855428/cann:107842163/cann:107861040	6	1	gene-BC332_16524	5	gene-BC332_23177/gene-BC332_32646/gene-BC332_32089/gene-BC332_23180/gene-BC332_23503
cann04016	MAPK signaling pathway - plant	9/180	197/5347	0.21813	0.787936	gene-BC332_21529/gene-BC332_10217/gene-BC332_23442/gene-BC332_15311/gene-BC332_05405/gene-BC332_14033/gene-BC332_09258/gene-BC332_32940/gene-BC332_08723	BC332_21529/BC332_10217/BC332_23442/BC332_15311/BC332_05405/BC332_14033/BC332_09258/BC332_32940/BC332_08723	cann:107839239/cann:107856496/cann:107842605/cann:107873437/cann:107860003/cann:107871127/cann:107862088/cann:107866338/cann:107840225	9	0		9	gene-BC332_21529/gene-BC332_10217/gene-BC332_23442/gene-BC332_15311/gene-BC332_05405/gene-BC332_14033/gene-BC332_09258/gene-BC332_32940/gene-BC332_08723
cann01212	Fatty acid metabolism	5/180	96/5347	0.22133	0.787936	gene-BC332_01395/gene-BC332_01398/gene-BC332_18391/gene-BC332_29731/gene-BC332_22827	BC332_01395/BC332_01398/BC332_18391/BC332_29731/BC332_22827	cann:107873565/cann:107873633/cann:107878086/cann:107850471/cann:107843168	5	1	gene-BC332_01395	4	gene-BC332_01398/gene-BC332_18391/gene-BC332_29731/gene-BC332_22827
cann00910	Nitrogen metabolism	2/180	29/5347	0.255257	0.873765	gene-BC332_26422/gene-BC332_00717	BC332_26422/BC332_00717	cann:107855211/cann:107856081	2	0		2	gene-BC332_26422/gene-BC332_00717
cann00565	Ether lipid metabolism	2/180	30/5347	0.267889	0.883041	gene-BC332_06752/gene-BC332_00427	BC332_06752/BC332_00427	cann:107852337/cann:107866274	2	1	gene-BC332_06752	1	gene-BC332_00427
cann00410	beta-Alanine metabolism	3/180	58/5347	0.310095	0.914429	gene-BC332_31863/gene-BC332_28070/gene-BC332_22389	BC332_31863/BC332_28070/BC332_22389	cann:107838791/cann:107848079/cann:107840341	3	1	gene-BC332_22389	2	gene-BC332_31863/gene-BC332_28070
cann00564	Glycerophospholipid metabolism	5/180	110/5347	0.311667	0.914429	gene-BC332_06752/gene-BC332_00427/gene-BC332_23526/gene-BC332_12660/gene-BC332_27241	BC332_06752/BC332_00427/BC332_23526/BC332_12660/BC332_27241	cann:107852337/cann:107866274/cann:107842762/cann:107872293/cann:107856751	5	2	gene-BC332_06752/gene-BC332_23526	3	gene-BC332_00427/gene-BC332_12660/gene-BC332_27241
cann00520	Amino sugar and nucleotide sugar metabolism	6/180	139/5347	0.326141	0.914429	gene-BC332_18152/gene-BC332_18150/gene-BC332_11302/gene-BC332_18149/gene-BC332_08298/gene-BC332_08723	BC332_18152/BC332_18150/BC332_11302/BC332_18149/BC332_08298/BC332_08723	cann:107877663/cann:107877662/cann:107855061/cann:107877661/cann:107863170/cann:107840225	6	0		6	gene-BC332_18152/gene-BC332_18150/gene-BC332_11302/gene-BC332_18149/gene-BC332_08298/gene-BC332_08723
cann00071	Fatty acid degradation	3/180	60/5347	0.328731	0.914429	gene-BC332_15561/gene-BC332_18391/gene-BC332_28070	BC332_15561/BC332_18391/BC332_28070	cann:107873202/cann:107878086/cann:107848079	3	0		3	gene-BC332_15561/gene-BC332_18391/gene-BC332_28070
cann00620	Pyruvate metabolism	5/180	114/5347	0.338491	0.914429	gene-BC332_18391/gene-BC332_07148/gene-BC332_28070/gene-BC332_13652/gene-BC332_07149	BC332_18391/BC332_07148/BC332_28070/BC332_13652/BC332_07149	cann:107878086/cann:107864063/cann:107848079/cann:107843507/cann:107864063	5	0		5	gene-BC332_18391/gene-BC332_07148/gene-BC332_28070/gene-BC332_13652/gene-BC332_07149
cann03018	RNA degradation	5/180	115/5347	0.345231	0.914429	gene-BC332_28832/gene-BC332_34188/gene-BC332_24943/gene-BC332_22196/gene-BC332_08733	BC332_28832/BC332_34188/BC332_24943/BC332_22196/BC332_08733	cann:107848258/cann:107864154/cann:107845250/cann:107840141/cann:107864154	5	3	gene-BC332_34188/gene-BC332_24943/gene-BC332_08733	2	gene-BC332_28832/gene-BC332_22196
cann03430	Mismatch repair	2/180	37/5347	0.355532	0.914429	gene-BC332_17347/gene-BC332_02981	BC332_17347/BC332_02981	cann:107875498/cann:107843802	2	0		2	gene-BC332_17347/gene-BC332_02981
cann00430	Taurine and hypotaurine metabolism	1/180	13/5347	0.359607	0.914429	gene-BC332_31863	BC332_31863	cann:107838791	1	0		1	gene-BC332_31863
cann00750	Vitamin B6 metabolism	1/180	15/5347	0.402103	0.994087	gene-BC332_29104	BC332_29104	cann:107848336	1	0		1	gene-BC332_29104
cann00960	Tropane, piperidine and pyridine alkaloid biosynthesis	2/180	45/5347	0.450761	0.999941	gene-BC332_11287/gene-BC332_31347	BC332_11287/BC332_31347	cann:107867623/cann:107851104	2	0		2	gene-BC332_11287/gene-BC332_31347
cann00195	Photosynthesis	4/180	103/5347	0.458968	0.999941	gene-BC332_17241/gene-BC332_04075/gene-BC332_04074/gene-BC332_19797	BC332_17241/BC332_04075/BC332_04074/BC332_19797	cann:107875667/cann:107858989/cann:107858988/cann:107878867	4	4	gene-BC332_17241/gene-BC332_04075/gene-BC332_04074/gene-BC332_19797	0
cann00999	Biosynthesis of various plant secondary metabolites	2/180	46/5347	0.46212	0.999941	gene-BC332_26336/gene-BC332_25718	BC332_26336/BC332_25718	cann:107843579/cann:107845710	2	0		2	gene-BC332_26336/gene-BC332_25718
cann03030	DNA replication	2/180	47/5347	0.473341	0.999941	gene-BC332_17347/gene-BC332_02981	BC332_17347/BC332_02981	cann:107875498/cann:107843802	2	0		2	gene-BC332_17347/gene-BC332_02981
cann00340	Histidine metabolism	1/180	19/5347	0.478863	0.999941	gene-BC332_28070	BC332_28070	cann:107848079	1	0		1	gene-BC332_28070
cann00196	Photosynthesis - antenna proteins	1/180	21/5347	0.513483	0.999941	gene-BC332_18968	BC332_18968	cann:107878133	1	1	gene-BC332_18968	0
cann00730	Thiamine metabolism	1/180	21/5347	0.513483	0.999941	gene-BC332_14375	BC332_14375	cann:107871400	1	0		1	gene-BC332_14375
cann00130	Ubiquinone and other terpenoid-quinone biosynthesis	2/180	52/5347	0.527271	0.999941	gene-BC332_25211/gene-BC332_31347	BC332_25211/BC332_31347	cann:107845437/cann:107851104	2	0		2	gene-BC332_25211/gene-BC332_31347
cann00250	Alanine, aspartate and glutamate metabolism	2/180	53/5347	0.537604	0.999941	gene-BC332_11904/gene-BC332_31863	BC332_11904/BC332_31863	cann:107867185/cann:107838791	2	0		2	gene-BC332_11904/gene-BC332_31863
cann00904	Diterpenoid biosynthesis	1/180	23/5347	0.545815	0.999941	gene-BC332_02478	BC332_02478	cann:107840383	1	0		1	gene-BC332_02478
cann01230	Biosynthesis of amino acids	8/180	239/5347	0.559158	0.999941	gene-BC332_23589/gene-BC332_11525/gene-BC332_13111/gene-BC332_02793/gene-BC332_26336/gene-BC332_25718/gene-BC332_16995/gene-BC332_28993	BC332_23589/BC332_11525/BC332_13111/BC332_02793/BC332_26336/BC332_25718/BC332_16995/BC332_28993	cann:107842110/cann:107867463/cann:107858956/cann:107843119/cann:107843579/cann:107845710/cann:107875636/cann:107848320	8	1	gene-BC332_13111	7	gene-BC332_23589/gene-BC332_11525/gene-BC332_02793/gene-BC332_26336/gene-BC332_25718/gene-BC332_16995/gene-BC332_28993
cann00053	Ascorbate and aldarate metabolism	2/180	57/5347	0.577371	0.999941	gene-BC332_20630/gene-BC332_28070	BC332_20630/BC332_28070	cann:107843212/cann:107848079	2	0		2	gene-BC332_20630/gene-BC332_28070
cann00640	Propanoate metabolism	2/180	57/5347	0.577371	0.999941	gene-BC332_31831/gene-BC332_22389	BC332_31831/BC332_22389	cann:107838721/cann:107840341	2	1	gene-BC332_22389	1	gene-BC332_31831
cann03420	Nucleotide excision repair	2/180	58/5347	0.586916	0.999941	gene-BC332_17347/gene-BC332_02981	BC332_17347/BC332_02981	cann:107875498/cann:107843802	2	0		2	gene-BC332_17347/gene-BC332_02981
cann00780	Biotin metabolism	1/180	26/5347	0.59035	0.999941	gene-BC332_01395	BC332_01395	cann:107873565	1	1	gene-BC332_01395	0
cann00592	alpha-Linolenic acid metabolism	2/180	59/5347	0.596302	0.999941	gene-BC332_05913/gene-BC332_22416	BC332_05913/BC332_22416	cann:107860619/cann:107840371	2	1	gene-BC332_22416	1	gene-BC332_05913
cann00061	Fatty acid biosynthesis	2/180	60/5347	0.605529	0.999941	gene-BC332_01395/gene-BC332_29731	BC332_01395/BC332_29731	cann:107873565/cann:107850471	2	1	gene-BC332_01395	1	gene-BC332_29731
cann03008	Ribosome biogenesis in eukaryotes	3/180	96/5347	0.633302	0.999941	gene-BC332_12893/gene-BC332_21837/gene-BC332_21836	BC332_12893/BC332_21837/BC332_21836	cann:107843017/cann:107839449/cann:107839449	3	1	gene-BC332_12893	2	gene-BC332_21837/gene-BC332_21836
cann00970	Aminoacyl-tRNA biosynthesis	2/180	65/5347	0.649276	0.999941	gene-BC332_12665/gene-BC332_12664	BC332_12665/BC332_12664	cann:107871445/cann:107871445	2	2	gene-BC332_12665/gene-BC332_12664	0
cann00052	Galactose metabolism	2/180	68/5347	0.673637	0.999941	gene-BC332_06043/gene-BC332_26471	BC332_06043/BC332_26471	cann:107860543/cann:107843684	2	0		2	gene-BC332_06043/gene-BC332_26471
cann00062	Fatty acid elongation	1/180	34/5347	0.688995	0.999941	gene-BC332_33149	BC332_33149	cann:107846850	1	0		1	gene-BC332_33149
cann03250	Viral life cycle - HIV-1	1/180	35/5347	0.699532	0.999941	gene-BC332_24643	BC332_24643	cann:107841836	1	0		1	gene-BC332_24643
cann00100	Steroid biosynthesis	1/180	36/5347	0.709713	0.999941	gene-BC332_22206	BC332_22206	cann:107840150	1	0		1	gene-BC332_22206
cann01240	Biosynthesis of cofactors	8/180	277/5347	0.723774	0.999941	gene-BC332_01395/gene-BC332_28762/gene-BC332_28078/gene-BC332_23319/gene-BC332_14375/gene-BC332_29104/gene-BC332_26336/gene-BC332_28070	BC332_01395/BC332_28762/BC332_28078/BC332_23319/BC332_14375/BC332_29104/BC332_26336/BC332_28070	cann:107873565/cann:107847764/cann:107847900/cann:107842955/cann:107871400/cann:107848336/cann:107843579/cann:107848079	8	1	gene-BC332_01395	7	gene-BC332_28762/gene-BC332_28078/gene-BC332_23319/gene-BC332_14375/gene-BC332_29104/gene-BC332_26336/gene-BC332_28070
cann00073	Cutin, suberine and wax biosynthesis	1/180	39/5347	0.738244	0.999941	gene-BC332_33036	BC332_33036	cann:107851578	1	0		1	gene-BC332_33036
cann00920	Sulfur metabolism	1/180	40/5347	0.747121	0.999941	gene-BC332_03348	BC332_03348	cann:107858434	1	1	gene-BC332_03348	0
cann00460	Cyanoamino acid metabolism	1/180	42/5347	0.763986	0.999941	gene-BC332_11904	BC332_11904	cann:107867185	1	0		1	gene-BC332_11904
cann03410	Base excision repair	1/180	42/5347	0.763986	0.999941	gene-BC332_17347	BC332_17347	cann:107875498	1	0		1	gene-BC332_17347
cann04130	SNARE interactions in vesicular transport	1/180	44/5347	0.779731	0.999941	gene-BC332_32806	BC332_32806	cann:107843713	1	0		1	gene-BC332_32806
cann01232	Nucleotide metabolism	2/180	90/5347	0.812794	0.999941	gene-BC332_26799/gene-BC332_31155	BC332_26799/BC332_31155	cann:107843922/cann:107842843	2	0		2	gene-BC332_26799/gene-BC332_31155
cann00630	Glyoxylate and dicarboxylate metabolism	2/180	93/5347	0.827018	0.999941	gene-BC332_02793/gene-BC332_18391	BC332_02793/BC332_18391	cann:107843119/cann:107878086	2	0		2	gene-BC332_02793/gene-BC332_18391
cann03013	Nucleocytoplasmic transport	3/180	133/5347	0.832154	0.999941	gene-BC332_12938/gene-BC332_31006/gene-BC332_34747	BC332_12938/BC332_31006/BC332_34747	cann:107870026/cann:107850977/cann:107878062	3	0		3	gene-BC332_12938/gene-BC332_31006/gene-BC332_34747
cann00860	Porphyrin metabolism	1/180	55/5347	0.8494	0.999941	gene-BC332_24800	BC332_24800	cann:107840774	1	1	gene-BC332_24800	0
cann01210	2-Oxocarboxylic acid metabolism	1/180	58/5347	0.864254	0.999941	gene-BC332_02793	BC332_02793	cann:107843119	1	0		1	gene-BC332_02793
cann04144	Endocytosis	4/180	183/5347	0.871402	0.999941	gene-BC332_06752/gene-BC332_17317/gene-BC332_00427/gene-BC332_24643	BC332_06752/BC332_17317/BC332_00427/BC332_24643	cann:107852337/cann:107875543/cann:107866274/cann:107841836	4	1	gene-BC332_06752	3	gene-BC332_17317/gene-BC332_00427/gene-BC332_24643
cann00330	Arginine and proline metabolism	1/180	61/5347	0.877649	0.999941	gene-BC332_28070	BC332_28070	cann:107848079	1	0		1	gene-BC332_28070
cann01200	Carbon metabolism	7/180	315/5347	0.914007	0.999941	gene-BC332_31831/gene-BC332_02793/gene-BC332_18391/gene-BC332_07148/gene-BC332_22389/gene-BC332_13652/gene-BC332_07149	BC332_31831/BC332_02793/BC332_18391/BC332_07148/BC332_22389/BC332_13652/BC332_07149	cann:107838721/cann:107843119/cann:107878086/cann:107864063/cann:107840341/cann:107843507/cann:107864063	7	1	gene-BC332_22389	6	gene-BC332_31831/gene-BC332_02793/gene-BC332_18391/gene-BC332_07148/gene-BC332_13652/gene-BC332_07149
cann00500	Starch and sucrose metabolism	3/180	163/5347	0.91776	0.999941	gene-BC332_29760/gene-BC332_01539/gene-BC332_26471	BC332_29760/BC332_01539/BC332_26471	cann:107851348/cann:107847630/cann:107843684	3	1	gene-BC332_01539	2	gene-BC332_29760/gene-BC332_26471
cann00240	Pyrimidine metabolism	1/180	74/5347	0.922057	0.999941	gene-BC332_31155	BC332_31155	cann:107842843	1	0		1	gene-BC332_31155
cann04070	Phosphatidylinositol signaling system	1/180	79/5347	0.934487	0.999941	gene-BC332_07430	BC332_07430	cann:107863567	1	0		1	gene-BC332_07430
cann00040	Pentose and glucuronate interconversions	1/180	82/5347	0.940977	0.999941	gene-BC332_25123	BC332_25123	cann:107845684	1	0		1	gene-BC332_25123
cann00562	Inositol phosphate metabolism	1/180	82/5347	0.940977	0.999941	gene-BC332_07430	BC332_07430	cann:107863567	1	0		1	gene-BC332_07430
cann00710	Carbon fixation in photosynthetic organisms	1/180	87/5347	0.950403	0.999941	gene-BC332_13652	BC332_13652	cann:107843507	1	0		1	gene-BC332_13652
cann04120	Ubiquitin mediated proteolysis	2/180	140/5347	0.95334	0.999941	gene-BC332_31006/gene-BC332_12852	BC332_31006/BC332_12852	cann:107850977/cann:107840566	2	1	gene-BC332_12852	1	gene-BC332_31006
cann00010	Glycolysis / Gluconeogenesis	2/180	142/5347	0.955978	0.999941	gene-BC332_06043/gene-BC332_28070	BC332_06043/BC332_28070	cann:107860543/cann:107848079	2	0		2	gene-BC332_06043/gene-BC332_28070
cann04145	Phagosome	1/180	96/5347	0.963755	0.999941	gene-BC332_25092	BC332_25092	cann:107848102	1	0		1	gene-BC332_25092
cann04141	Protein processing in endoplasmic reticulum	4/180	240/5347	0.965137	0.999941	gene-BC332_25095/gene-BC332_17317/gene-BC332_02545/gene-BC332_19265	BC332_25095/BC332_17317/BC332_02545/BC332_19265	cann:107845722/cann:107875543/cann:107869126/cann:107855034	4	1	gene-BC332_02545	3	gene-BC332_25095/gene-BC332_17317/gene-BC332_19265
cann00230	Purine metabolism	1/180	101/5347	0.969557	0.999941	gene-BC332_26799	BC332_26799	cann:107843922	1	0		1	gene-BC332_26799
cann00190	Oxidative phosphorylation	2/180	155/5347	0.96996	0.999941	gene-BC332_04720/gene-BC332_22110	BC332_04720/BC332_22110	cann:107859437/cann:107839844	2	0		2	gene-BC332_04720/gene-BC332_22110
cann04146	Peroxisome	1/180	112/5347	0.979273	0.999941	gene-BC332_05496	BC332_05496	cann:107860091	1	0		1	gene-BC332_05496
cann04075	Plant hormone signal transduction	3/180	258/5347	0.993624	0.999941	gene-BC332_20032/gene-BC332_14033/gene-BC332_32940	BC332_20032/BC332_14033/BC332_32940	cann:107844929/cann:107871127/cann:107866338	3	0		3	gene-BC332_20032/gene-BC332_14033/gene-BC332_32940
cann03040	Spliceosome	1/180	187/5347	0.998526	0.999941	gene-BC332_17317	BC332_17317	cann:107875543	1	0		1	gene-BC332_17317
cann03010	Ribosome	1/180	277/5347	0.999941	0.999941	gene-BC332_14456	BC332_14456	cann:107853696	1	0		1	gene-BC332_14456
