# Supplementary material for: Physiological and Transcriptome Analysis of the Effects of Exogenous Strigolactones on Drought Responses of Pepper Seedlings
Source: Antioxidants (Basel). 2023 Nov 21;12(12):2019. doi: 10.3390/antiox12122019 (PMC10740728; doi:10.3390/antiox12122019)
Supplement: Supplementary file 1 [file antioxidants-12-02019-s001.zip › antioxidants-2695463-supplementary/Table S4 Information of candidate genes.xlsx]

## Sheet: Table S4
Table S4 Information of candidate genes
Gene ID	Description
gene-BC332_00754	Abscisic acid receptor PYL1
gene-BC332_01431	Peroxidase 15
gene-BC332_05436	Cytochrome 84A1
gene-BC332_06503	Pleiotropic drug resistance protein 1
gene-BC332_10020	BRI1 kinase inhibitor 1
gene-BC332_11947	ABSCISIC ACID-INSENSITIVE 5-like protein 5
gene-BC332_12930	Peroxidase 4
gene-BC332_14033	Abscisic acid receptor PYL6 &Polyketide cyclase / dehydrase and lipid transport
gene-BC332_15311	Mitogen-activated protein kinase -like protein NTF4
gene-BC332_16040	Pleiotropic drug resistance protein 4
gene-BC332_17885	Protein SUPPRESSOR OF MAX2 1
gene-BC332_20130	Serine/threonine-protein kinase SAPK6
gene-BC332_22503	Indole-3-acetic acid-induced protein ARG7
gene-BC332_23620	Protein SMAX1-LIKE 6
gene-BC332_24791	EIN3-binding F-box protein 1
